# Supplementary material for: 3-Acetyl-1,5-diphenyl-1H-pyrazole-4-carbonitrile
Source: Acta Crystallogr Sect E Struct Rep Online. 2012 Mar 17;68(Pt 4):o1095–6. doi: 10.1107/S1600536812010938 (PMC3344048; doi:10.1107/S1600536812010938)
Supplement: Supplementary file 1 [file e-68-o1095-sup1.cif]

##############################################################################
#                                                                            #
# This CIF contains the data in a paper accepted for publication in          #
# Acta Crystallographica Section E. It conforms to the requirements of       #
# Notes for Authors for Acta Crystallographica Section E, and has been       #
# peer reviewed under the auspices of the IUCr Commission on Journals.       #
#                                                                            #
# Full details of the Crystallographic Information File format               #
# are given in the paper "The Crystallographic Information File (CIF):       #
# a New Standard Archive File for Crystallography" by S. R. Hall, F. H.      #
# Allen and I. D. Brown [Acta Cryst. (1991), A47, 655-685].                  #
#                                                                            #
# The current version of the core CIF dictionary is obtainable from          #
# ftp://ftp.iucr.org/pub/cif_core.dic.                                       #
#                                                                            #
# Software is freely available for graphical display of the structure(s)     #
# in this CIF. For information consult the CIF software page                 #
# http://www.iucr.org/resources/cif/software.                                #
#                                                                            #
# This file may be used for bona fide research purposes within the           #
# scientific community so long as proper attribution is given to the journal # 
# article from which it was obtained.                                        #
#                                                                            #
##############################################################################
data_global
_audit_creation_method     'form.cif (version 2.0)'
_journal_data_validation_number     ?
_journal_date_recd_electronic     2012-03-12
_journal_date_accepted     2012-03-13
_journal_name_full     'Acta Crystallographica, Section E'
_journal_year     2012
_journal_volume     68
_journal_issue      4
_journal_page_first     o1095
_journal_page_last     o1096
_journal_paper_category     QO
_journal_paper_doi     10.1107/S1600536812010938
_journal_coeditor_code     IS5091
_publ_contact_author_name     'Prof. Fun Hoong-Kun'
_publ_contact_author_address
;
      X-ray Crystallography Unit
      School of Physics
      Universiti Sains Malaysia
      11800 USM, Penang
      MALAYSIA
;
_publ_contact_author_email     'hkfun@usm.my'
_publ_contact_author_fax     '6 04 6579150'
_publ_contact_author_phone     '6 04 6577888  Ext. 3690'
_publ_section_title
;
3-Acetyl-1,5-diphenyl-1<i>H</i>-pyrazole-4-carbonitrile
;
loop_
    _publ_author_name
    _publ_author_footnote
    _publ_author_address
    'Hatem A. Abdel-Aziz' ?
;     Department of Pharmaceutical Chemistry
      College of Pharmacy
      King Saud University
      PO Box 2457
      Riyadh 11451
      Saudi Arabia
;
    'Hazem A. Ghabbour' ?
;     Department of Pharmaceutical Chemistry
      College of Pharmacy
      King Saud University
      PO Box 2457
      Riyadh 11451
      Saudi Arabia
;
    'Suchada Chantrapromma'
;
      Thomson Reuters ResearcherID: A-5085-2009.
;
;     Crystal Materials Research Unit
      Department of Chemistry
      Faculty of Science
      Prince of Songkla University
      Hat-Yai, Songkhla 90112
      Thailand
;
    'Hoong-Kun Fun'
;
      College of Pharmacy (Visiting Professor), King Saud University,
      PO Box 2457, Riyadh 11451, Saudi Arabia.
      Thomson Reuters ResearcherID: A-3561-2009.
;
;     X-ray Crystallography Unit
      School of Physics
      Universiti Sains Malaysia
      11800 USM, Penang
      Malaysia
;
data_I
_chemical_name_systematic
;
3-Acetyl-1,5-diphenyl-1<i>H</i>-pyrazole-4-carbonitrile
;
_chemical_name_common
;
;
_chemical_formula_moiety     'C18 H13 N3 O'
_chemical_formula_sum     'C18 H13 N3 O'
_chemical_formula_iupac     'C18 H13 N3 O'
_chemical_formula_weight     287.31
_chemical_melting_point_gt     ?
_chemical_melting_point_lt     ?
_symmetry_cell_setting     orthorhombic
_symmetry_space_group_name_H-M     'P b c a'
_symmetry_space_group_name_Hall     '-P 2ac 2ab'
loop_
    _symmetry_equiv_pos_as_xyz
    'x, y, z'
    '-x+1/2, -y, z+1/2'
    '-x, y+1/2, -z+1/2'
    'x+1/2, -y+1/2, -z'
    '-x, -y, -z'
    'x-1/2, y, -z-1/2'
    'x, -y-1/2, z-1/2'
    '-x-1/2, y-1/2, z'
_cell_length_a     6.8322(2)
_cell_length_b     16.8974(5)
_cell_length_c     25.7968(6)
_cell_angle_alpha     90.00
_cell_angle_beta     90.00
_cell_angle_gamma     90.00
_cell_volume     2978.15(14)
_cell_formula_units_Z     8
_cell_measurement_reflns_used     2782
_cell_measurement_theta_min     3.43
_cell_measurement_theta_max     69.94
_cell_measurement_temperature     296(2)
_exptl_crystal_description     Block
_exptl_crystal_colour     Colorless
_exptl_crystal_size_max     0.56
_exptl_crystal_size_mid     0.35
_exptl_crystal_size_min     0.23
_exptl_crystal_density_diffrn     1.282
_exptl_crystal_density_meas     ?
_exptl_crystal_density_method     'not measured'
_exptl_crystal_F_000     1200
_exptl_absorpt_coefficient_mu     0.658
_exptl_absorpt_correction_type     multi-scan
_exptl_absorpt_process_details     '(SADABS; Bruker, 2009)'
_exptl_absorpt_correction_T_min     0.7079
_exptl_absorpt_correction_T_max     0.8634
_exptl_special_details     ?
_diffrn_ambient_temperature     296(2)
_diffrn_radiation_type     'CuK\a'
_diffrn_radiation_wavelength     1.54178
_diffrn_radiation_source     'sealed tube'
_diffrn_radiation_monochromator     'graphite'
_diffrn_measurement_device_type     'Bruker SMART APEXII CCD area-detector'
_diffrn_measurement_method     '\f and \w scans'
_diffrn_detector_area_resol_mean     ?
_diffrn_reflns_number     10678
_diffrn_reflns_av_R_equivalents     0.0258
_diffrn_reflns_av_sigmaI/netI     0.0381
_diffrn_reflns_theta_min     3.43
_diffrn_reflns_theta_max     69.94
_diffrn_reflns_theta_full     69.94
_diffrn_measured_fraction_theta_max     0.984
_diffrn_measured_fraction_theta_full     0.983
_diffrn_reflns_limit_h_min     -6
_diffrn_reflns_limit_h_max     8
_diffrn_reflns_limit_k_min     -20
_diffrn_reflns_limit_k_max     20
_diffrn_reflns_limit_l_min     -31
_diffrn_reflns_limit_l_max     23
_diffrn_standards_number     0
_diffrn_standards_interval_count     ?
_diffrn_standards_interval_time     ?
_diffrn_standards_decay_%     ?
_refine_special_details
;
 Refinement of F^2^ against ALL reflections.  The weighted R-factor wR and
 goodness of fit S are based on F^2^, conventional R-factors R are based
 on F, with F set to zero for negative F^2^. The threshold expression of
 F^2^ > 2sigma(F^2^) is used only for calculating R-factors(gt) etc. and is
 not relevant to the choice of reflections for refinement.  R-factors based
 on F^2^ are statistically about twice as large as those based on F, and R-
 factors based on ALL data will be even larger.
;
_reflns_number_total     2782
_reflns_number_gt     2338
_reflns_threshold_expression     I>2sigma(I)
_refine_ls_structure_factor_coef     Fsqd
_refine_ls_matrix_type     full
_refine_ls_R_factor_all     0.0453
_refine_ls_R_factor_gt     0.0387
_refine_ls_wR_factor_gt     0.1109
_refine_ls_wR_factor_ref     0.1161
_refine_ls_goodness_of_fit_ref     1.077
_refine_ls_restrained_S_all     1.077
_refine_ls_number_reflns     2782
_refine_ls_number_parameters     201
_refine_ls_number_restraints     0
_refine_ls_hydrogen_treatment     constr
_refine_ls_weighting_scheme     calc
_refine_ls_weighting_details
         'calc w=1/[\s^2^(Fo^2^)+(0.0586P)^2^+0.4109P] where P=(Fo^2^+2Fc^2^)/3'
_atom_sites_solution_hydrogens     geom
_atom_sites_solution_primary     direct
_atom_sites_solution_secondary     difmap
_refine_ls_shift/su_max     0.001
_refine_ls_shift/su_mean     0.001
_refine_diff_density_max     0.175
_refine_diff_density_min     -0.171
_refine_ls_extinction_method     'SHELXTL (Sheldrick, 2008)'
_refine_ls_extinction_coef     0.0012(2)
_refine_ls_extinction_expression
                                  'Fc^*^=kFc[1+0.001xFc^2^\l^3^/sin(2\q)]^-1/4^'
loop_
    _atom_type_symbol
    _atom_type_description
    _atom_type_scat_dispersion_real
    _atom_type_scat_dispersion_imag
    _atom_type_scat_source
    'C' 'C' 0.0181 0.0091
                         'International Tables Vol C Tables 4.2.6.8 and 6.1.1.4'
    'H' 'H' 0.0000 0.0000
                         'International Tables Vol C Tables 4.2.6.8 and 6.1.1.4'
    'N' 'N' 0.0311 0.0180
                         'International Tables Vol C Tables 4.2.6.8 and 6.1.1.4'
    'O' 'O' 0.0492 0.0322
                         'International Tables Vol C Tables 4.2.6.8 and 6.1.1.4'
_computing_data_collection     'APEX2 (Bruker, 2009)'
_computing_cell_refinement     'SAINT (Bruker, 2009)'
_computing_data_reduction     'SAINT (Bruker, 2009)'
_computing_structure_solution     'SHELXTL (Sheldrick, 2008)'
_computing_structure_refinement     'SHELXTL (Sheldrick, 2008)'
_computing_molecular_graphics     'SHELXTL (Sheldrick, 2008)'
_computing_publication_material
;
SHELXTL (Sheldrick, 2008) and PLATON (Spek, 2009)
;
loop_
    _atom_site_type_symbol
    _atom_site_label
    _atom_site_fract_x
    _atom_site_fract_y
    _atom_site_fract_z
    _atom_site_U_iso_or_equiv
    _atom_site_adp_type
    _atom_site_calc_flag
    _atom_site_refinement_flags
    _atom_site_occupancy
    _atom_site_symmetry_multiplicity
    _atom_site_disorder_assembly
    _atom_site_disorder_group
    N N1 0.04907(16) 0.77988(6) 0.34667(4) 0.0461(3) Uani d . 1 1 . .
    N N2 0.03430(17) 0.83315(7) 0.30758(4) 0.0501(3) Uani d . 1 1 . .
    N N3 0.1596(2) 0.59304(10) 0.21580(6) 0.0737(4) Uani d . 1 1 . .
    O O1 0.05198(19) 0.78631(8) 0.17444(4) 0.0747(4) Uani d . 1 1 . .
    C C1 0.06117(18) 0.79131(8) 0.26452(5) 0.0480(3) Uani d . 1 1 . .
    C C2 0.09573(19) 0.71052(8) 0.27627(5) 0.0463(3) Uani d . 1 1 . .
    C C3 0.08526(18) 0.70532(8) 0.32961(5) 0.0441(3) Uani d . 1 1 . .
    C C4 0.1299(2) 0.64619(10) 0.24210(5) 0.0536(4) Uani d . 1 1 . .
    C C5 0.0947(2) 0.63535(8) 0.36354(5) 0.0458(3) Uani d . 1 1 . .
    C C6 0.2582(2) 0.58729(10) 0.36412(6) 0.0628(4) Uani d . 1 1 . .
    H H6A 0.3661 0.5995 0.3436 0.075 Uiso calc R 1 1 . .
    C C7 0.2603(3) 0.52048(10) 0.39553(8) 0.0783(5) Uani d . 1 1 . .
    H H7A 0.3702 0.4880 0.3961 0.094 Uiso calc R 1 1 . .
    C C8 0.1016(4) 0.50213(10) 0.42561(7) 0.0785(6) Uani d . 1 1 . .
    H H8A 0.1043 0.4575 0.4467 0.094 Uiso calc R 1 1 . .
    C C9 -0.0597(3) 0.54911(10) 0.42477(7) 0.0741(5) Uani d . 1 1 . .
    H H9A -0.1675 0.5363 0.4451 0.089 Uiso calc R 1 1 . .
    C C10 -0.0647(2) 0.61553(9) 0.39400(6) 0.0580(4) Uani d . 1 1 . .
    H H10A -0.1758 0.6473 0.3937 0.070 Uiso calc R 1 1 . .
    C C11 0.0388(2) 0.80605(8) 0.39950(5) 0.0466(3) Uani d . 1 1 . .
    C C12 0.1957(2) 0.79135(9) 0.43180(6) 0.0566(4) Uani d . 1 1 . .
    H H12A 0.3064 0.7656 0.4194 0.068 Uiso calc R 1 1 . .
    C C13 0.1858(3) 0.81549(10) 0.48280(6) 0.0650(4) Uani d . 1 1 . .
    H H13A 0.2901 0.8055 0.5050 0.078 Uiso calc R 1 1 . .
    C C14 0.0225(3) 0.85426(9) 0.50097(6) 0.0658(4) Uani d . 1 1 . .
    H H14A 0.0164 0.8703 0.5354 0.079 Uiso calc R 1 1 . .
    C C15 -0.1319(3) 0.86926(10) 0.46807(6) 0.0662(4) Uani d . 1 1 . .
    H H15A -0.2414 0.8961 0.4803 0.079 Uiso calc R 1 1 . .
    C C16 -0.1254(2) 0.84480(9) 0.41697(6) 0.0576(4) Uani d . 1 1 . .
    H H16A -0.2302 0.8544 0.3948 0.069 Uiso calc R 1 1 . .
    C C17 0.0492(2) 0.82851(10) 0.21251(5) 0.0568(4) Uani d . 1 1 . .
    C C18 0.0336(3) 0.91591(11) 0.20952(7) 0.0755(5) Uani d . 1 1 . .
    H H18A -0.0431 0.9303 0.1798 0.113 Uiso calc R 1 1 . .
    H H18C 0.1621 0.9384 0.2065 0.113 Uiso calc R 1 1 . .
    H H18D -0.0284 0.9356 0.2403 0.113 Uiso calc R 1 1 . .
loop_
    _atom_site_aniso_label
    _atom_site_aniso_U_11
    _atom_site_aniso_U_22
    _atom_site_aniso_U_33
    _atom_site_aniso_U_12
    _atom_site_aniso_U_13
    _atom_site_aniso_U_23
    N1 0.0550(6) 0.0450(6) 0.0383(5) -0.0011(5) -0.0011(4) 0.0056(4)
    N2 0.0541(6) 0.0525(6) 0.0438(6) -0.0019(5) -0.0021(5) 0.0112(5)
    N3 0.0732(9) 0.0852(10) 0.0626(8) 0.0025(8) 0.0026(7) -0.0182(8)
    O1 0.0859(8) 0.0965(9) 0.0417(6) -0.0136(7) -0.0014(5) 0.0109(6)
    C1 0.0429(6) 0.0603(8) 0.0407(7) -0.0073(6) -0.0012(5) 0.0096(6)
    C2 0.0429(6) 0.0566(8) 0.0395(6) -0.0071(6) 0.0003(5) 0.0014(6)
    C3 0.0446(6) 0.0474(7) 0.0404(6) -0.0036(5) 0.0002(5) 0.0014(5)
    C4 0.0479(7) 0.0701(9) 0.0429(7) -0.0050(7) 0.0009(6) -0.0026(7)
    C5 0.0579(7) 0.0430(7) 0.0363(6) -0.0014(6) -0.0021(5) -0.0020(5)
    C6 0.0642(9) 0.0621(9) 0.0622(9) 0.0079(7) -0.0024(7) -0.0025(7)
    C7 0.0960(13) 0.0558(9) 0.0832(12) 0.0250(9) -0.0237(11) -0.0051(9)
    C8 0.1315(17) 0.0486(9) 0.0554(9) 0.0027(10) -0.0064(10) 0.0067(7)
    C9 0.1125(14) 0.0530(9) 0.0568(9) -0.0034(9) 0.0177(9) 0.0085(7)
    C10 0.0738(9) 0.0493(8) 0.0508(8) 0.0007(7) 0.0113(7) 0.0040(6)
    C11 0.0603(7) 0.0395(6) 0.0400(6) -0.0025(6) -0.0011(6) 0.0034(5)
    C12 0.0651(9) 0.0520(8) 0.0526(8) 0.0055(7) -0.0077(6) -0.0043(6)
    C13 0.0863(11) 0.0575(9) 0.0511(8) 0.0016(8) -0.0186(8) -0.0037(7)
    C14 0.0962(12) 0.0568(9) 0.0445(8) -0.0048(8) -0.0002(8) -0.0051(7)
    C15 0.0801(10) 0.0616(9) 0.0571(9) 0.0084(8) 0.0100(8) -0.0040(7)
    C16 0.0650(9) 0.0580(8) 0.0499(8) 0.0069(7) -0.0005(6) 0.0038(7)
    C17 0.0460(7) 0.0792(10) 0.0451(8) -0.0084(7) -0.0012(6) 0.0152(7)
    C18 0.0816(11) 0.0821(12) 0.0627(10) 0.0030(9) 0.0005(8) 0.0291(9)
_geom_special_details
;
 All esds (except the esd in the dihedral angle between two l.s. planes)
 are estimated using the full covariance matrix.  The cell esds are taken
 into account individually in the estimation of esds in distances, angles
 and torsion angles; correlations between esds in cell parameters are only
 used when they are defined by crystal symmetry.  An approximate (isotropic)
 treatment of cell esds is used for estimating esds involving l.s. planes.
;
loop_
    _geom_bond_atom_site_label_1
    _geom_bond_atom_site_label_2
    _geom_bond_site_symmetry_2
    _geom_bond_distance
    _geom_bond_publ_flag
    N1 N2 . 1.3555(15) ?
    N1 C3 . 1.3572(17) ?
    N1 C11 . 1.4346(17) ?
    N2 C1 . 1.3294(18) ?
    N3 C4 . 1.144(2) ?
    O1 C17 . 1.214(2) ?
    C1 C2 . 1.418(2) ?
    C1 C17 . 1.4840(18) ?
    C2 C3 . 1.3807(18) ?
    C2 C4 . 1.419(2) ?
    C3 C5 . 1.4724(18) ?
    C5 C6 . 1.381(2) ?
    C5 C10 . 1.384(2) ?
    C6 C7 . 1.390(2) ?
    C6 H6A . 0.9300 ?
    C7 C8 . 1.369(3) ?
    C7 H7A . 0.9300 ?
    C8 C9 . 1.359(3) ?
    C8 H8A . 0.9300 ?
    C9 C10 . 1.375(2) ?
    C9 H9A . 0.9300 ?
    C10 H10A . 0.9300 ?
    C11 C16 . 1.375(2) ?
    C11 C12 . 1.380(2) ?
    C12 C13 . 1.379(2) ?
    C12 H12A . 0.9300 ?
    C13 C14 . 1.376(3) ?
    C13 H13A . 0.9300 ?
    C14 C15 . 1.378(2) ?
    C14 H14A . 0.9300 ?
    C15 C16 . 1.382(2) ?
    C15 H15A . 0.9300 ?
    C16 H16A . 0.9300 ?
    C17 C18 . 1.483(2) ?
    C18 H18A . 0.9600 ?
    C18 H18C . 0.9600 ?
    C18 H18D . 0.9600 ?
loop_
    _geom_angle_atom_site_label_1
    _geom_angle_atom_site_label_2
    _geom_angle_atom_site_label_3
    _geom_angle_site_symmetry_1
    _geom_angle_site_symmetry_3
    _geom_angle
    _geom_angle_publ_flag
    N2 N1 C3 . . 112.88(11) ?
    N2 N1 C11 . . 119.90(10) ?
    C3 N1 C11 . . 127.08(11) ?
    C1 N2 N1 . . 104.96(11) ?
    N2 C1 C2 . . 110.88(11) ?
    N2 C1 C17 . . 121.50(13) ?
    C2 C1 C17 . . 127.60(13) ?
    C3 C2 C1 . . 105.40(12) ?
    C3 C2 C4 . . 125.39(13) ?
    C1 C2 C4 . . 129.20(13) ?
    N1 C3 C2 . . 105.88(11) ?
    N1 C3 C5 . . 124.11(11) ?
    C2 C3 C5 . . 129.87(12) ?
    N3 C4 C2 . . 177.90(16) ?
    C6 C5 C10 . . 119.21(14) ?
    C6 C5 C3 . . 120.93(13) ?
    C10 C5 C3 . . 119.83(12) ?
    C5 C6 C7 . . 119.48(16) ?
    C5 C6 H6A . . 120.3 ?
    C7 C6 H6A . . 120.3 ?
    C8 C7 C6 . . 120.43(17) ?
    C8 C7 H7A . . 119.8 ?
    C6 C7 H7A . . 119.8 ?
    C9 C8 C7 . . 120.07(16) ?
    C9 C8 H8A . . 120.0 ?
    C7 C8 H8A . . 120.0 ?
    C8 C9 C10 . . 120.41(18) ?
    C8 C9 H9A . . 119.8 ?
    C10 C9 H9A . . 119.8 ?
    C9 C10 C5 . . 120.39(16) ?
    C9 C10 H10A . . 119.8 ?
    C5 C10 H10A . . 119.8 ?
    C16 C11 C12 . . 121.44(13) ?
    C16 C11 N1 . . 119.87(12) ?
    C12 C11 N1 . . 118.69(12) ?
    C13 C12 C11 . . 118.99(15) ?
    C13 C12 H12A . . 120.5 ?
    C11 C12 H12A . . 120.5 ?
    C14 C13 C12 . . 120.36(15) ?
    C14 C13 H13A . . 119.8 ?
    C12 C13 H13A . . 119.8 ?
    C13 C14 C15 . . 119.91(14) ?
    C13 C14 H14A . . 120.0 ?
    C15 C14 H14A . . 120.0 ?
    C14 C15 C16 . . 120.54(15) ?
    C14 C15 H15A . . 119.7 ?
    C16 C15 H15A . . 119.7 ?
    C11 C16 C15 . . 118.75(15) ?
    C11 C16 H16A . . 120.6 ?
    C15 C16 H16A . . 120.6 ?
    O1 C17 C18 . . 122.97(14) ?
    O1 C17 C1 . . 118.81(15) ?
    C18 C17 C1 . . 118.22(14) ?
    C17 C18 H18A . . 109.5 ?
    C17 C18 H18C . . 109.5 ?
    H18A C18 H18C . . 109.5 ?
    C17 C18 H18D . . 109.5 ?
    H18A C18 H18D . . 109.5 ?
    H18C C18 H18D . . 109.5 ?
loop_
    _geom_torsion_atom_site_label_1
    _geom_torsion_atom_site_label_2
    _geom_torsion_atom_site_label_3
    _geom_torsion_atom_site_label_4
    _geom_torsion_site_symmetry_1
    _geom_torsion_site_symmetry_2
    _geom_torsion_site_symmetry_3
    _geom_torsion_site_symmetry_4
    _geom_torsion
    _geom_torsion_publ_flag
    C3 N1 N2 C1 . . . . 0.20(14) ?
    C11 N1 N2 C1 . . . . 176.31(11) ?
    N1 N2 C1 C2 . . . . -0.67(14) ?
    N1 N2 C1 C17 . . . . 177.93(11) ?
    N2 C1 C2 C3 . . . . 0.89(15) ?
    C17 C1 C2 C3 . . . . -177.61(12) ?
    N2 C1 C2 C4 . . . . 179.54(13) ?
    C17 C1 C2 C4 . . . . 1.0(2) ?
    N2 N1 C3 C2 . . . . 0.34(14) ?
    C11 N1 C3 C2 . . . . -175.42(12) ?
    N2 N1 C3 C5 . . . . -175.66(11) ?
    C11 N1 C3 C5 . . . . 8.6(2) ?
    C1 C2 C3 N1 . . . . -0.71(14) ?
    C4 C2 C3 N1 . . . . -179.43(12) ?
    C1 C2 C3 C5 . . . . 174.97(13) ?
    C4 C2 C3 C5 . . . . -3.7(2) ?
    N1 C3 C5 C6 . . . . -124.42(15) ?
    C2 C3 C5 C6 . . . . 60.6(2) ?
    N1 C3 C5 C10 . . . . 57.90(18) ?
    C2 C3 C5 C10 . . . . -117.09(16) ?
    C10 C5 C6 C7 . . . . -0.5(2) ?
    C3 C5 C6 C7 . . . . -178.24(14) ?
    C5 C6 C7 C8 . . . . 0.2(3) ?
    C6 C7 C8 C9 . . . . 0.3(3) ?
    C7 C8 C9 C10 . . . . -0.4(3) ?
    C8 C9 C10 C5 . . . . 0.0(3) ?
    C6 C5 C10 C9 . . . . 0.5(2) ?
    C3 C5 C10 C9 . . . . 178.21(14) ?
    N2 N1 C11 C16 . . . . 59.51(17) ?
    C3 N1 C11 C16 . . . . -124.99(15) ?
    N2 N1 C11 C12 . . . . -120.59(14) ?
    C3 N1 C11 C12 . . . . 54.91(19) ?
    C16 C11 C12 C13 . . . . 0.7(2) ?
    N1 C11 C12 C13 . . . . -179.21(13) ?
    C11 C12 C13 C14 . . . . -0.6(2) ?
    C12 C13 C14 C15 . . . . -0.1(3) ?
    C13 C14 C15 C16 . . . . 0.8(3) ?
    C12 C11 C16 C15 . . . . 0.0(2) ?
    N1 C11 C16 C15 . . . . 179.86(14) ?
    C14 C15 C16 C11 . . . . -0.7(3) ?
    N2 C1 C17 O1 . . . . -171.47(13) ?
    C2 C1 C17 O1 . . . . 6.9(2) ?
    N2 C1 C17 C18 . . . . 8.3(2) ?
    C2 C1 C17 C18 . . . . -173.32(14) ?
loop_
    _geom_hbond_atom_site_label_D
    _geom_hbond_atom_site_label_H
    _geom_hbond_atom_site_label_A
    _geom_hbond_site_symmetry_A
    _geom_hbond_distance_DH
    _geom_hbond_distance_HA
    _geom_hbond_distance_DA
    _geom_hbond_angle_DHA
    _geom_hbond_publ_flag
    C6 H6A N3 6_656 0.93 2.53 3.432(2) 165 y
    C16 H16A O1 6_556 0.93 2.59 3.3758(19) 142 y
_iucr_refine_instructions_details
;
TITL drhatem10anew_0m in Pbca
CELL 1.54178   6.8322  16.8974  25.7968  90.000  90.000  90.000
ZERR    8.00   0.0002   0.0005   0.0006   0.000   0.000   0.000
LATT  1
SYMM 0.5-X, -Y, 0.5+Z
SYMM -X, 0.5+Y, 0.5-Z
SYMM 0.5+X, 0.5-Y, -Z
SFAC C H N O
UNIT 144 104 24 8
TEMP 23.000
SIZE 0.23 0.35 0.564
L.S. 10
BOND $H
ACTA
CONF
FMAP 2 1 60
OMIT -4 140
PLAN 20
WGHT    0.058600    0.410900
EXTI    0.001186
FVAR       0.51822
N1    3    0.049067    0.779883    0.346669    11.00000    0.05501    0.04496 =
         0.03832    0.00564   -0.00114   -0.00111
N2    3    0.034296    0.833155    0.307579    11.00000    0.05414    0.05246 =
         0.04383    0.01121   -0.00211   -0.00191
N3    3    0.159620    0.593037    0.215798    11.00000    0.07321    0.08516 =
         0.06262   -0.01819    0.00264    0.00252
O1    4    0.051977    0.786313    0.174437    11.00000    0.08594    0.09651 =
         0.04166    0.01089   -0.00138   -0.01356
C1    1    0.061173    0.791309    0.264522    11.00000    0.04286    0.06035 =
         0.04072    0.00962   -0.00122   -0.00732
C2    1    0.095725    0.710517    0.276271    11.00000    0.04292    0.05656 =
         0.03954    0.00136    0.00026   -0.00709
C3    1    0.085264    0.705324    0.329612    11.00000    0.04464    0.04738 =
         0.04039    0.00136    0.00023   -0.00356
C4    1    0.129876    0.646191    0.242095    11.00000    0.04791    0.07010 =
         0.04285   -0.00262    0.00094   -0.00504
C5    1    0.094687    0.635348    0.363536    11.00000    0.05794    0.04304 =
         0.03631   -0.00198   -0.00208   -0.00140
C6    1    0.258214    0.587285    0.364118    11.00000    0.06418    0.06213 =
         0.06217   -0.00245   -0.00238    0.00789
AFIX  43
H6A   2    0.366087    0.599541    0.343649    11.00000   -1.20000
AFIX   0
C7    1    0.260285    0.520477    0.395526    11.00000    0.09597    0.05577 =
         0.08317   -0.00512   -0.02373    0.02503
AFIX  43
H7A   2    0.370194    0.488020    0.396109    11.00000   -1.20000
AFIX   0
C8    1    0.101620    0.502129    0.425611    11.00000    0.13147    0.04864 =
         0.05536    0.00668   -0.00640    0.00275
AFIX  43
H8A   2    0.104261    0.457452    0.446653    11.00000   -1.20000
AFIX   0
C9    1   -0.059723    0.549113    0.424766    11.00000    0.11255    0.05303 =
         0.05681    0.00854    0.01766   -0.00342
AFIX  43
H9A   2   -0.167478    0.536271    0.445125    11.00000   -1.20000
AFIX   0
C10   1   -0.064692    0.615532    0.394000    11.00000    0.07383    0.04934 =
         0.05085    0.00398    0.01126    0.00066
AFIX  43
H10A  2   -0.175798    0.647324    0.393659    11.00000   -1.20000
AFIX   0
C11   1    0.038807    0.806046    0.399503    11.00000    0.06030    0.03946 =
         0.03996    0.00342   -0.00114   -0.00247
C12   1    0.195717    0.791355    0.431796    11.00000    0.06515    0.05196 =
         0.05257   -0.00429   -0.00765    0.00546
AFIX  43
H12A  2    0.306425    0.765575    0.419352    11.00000   -1.20000
AFIX   0
C13   1    0.185829    0.815489    0.482801    11.00000    0.08625    0.05753 =
         0.05112   -0.00366   -0.01857    0.00157
AFIX  43
H13A  2    0.290092    0.805505    0.505036    11.00000   -1.20000
AFIX   0
C14   1    0.022541    0.854261    0.500972    11.00000    0.09624    0.05683 =
         0.04446   -0.00509   -0.00023   -0.00481
AFIX  43
H14A  2    0.016438    0.870315    0.535417    11.00000   -1.20000
AFIX   0
C15   1   -0.131867    0.869260    0.468070    11.00000    0.08007    0.06158 =
         0.05706   -0.00399    0.01003    0.00843
AFIX  43
H15A  2   -0.241355    0.896064    0.480340    11.00000   -1.20000
AFIX   0
C16   1   -0.125410    0.844802    0.416973    11.00000    0.06500    0.05796 =
         0.04988    0.00381   -0.00054    0.00686
AFIX  43
H16A  2   -0.230164    0.854376    0.394823    11.00000   -1.20000
AFIX   0
C17   1    0.049175    0.828508    0.212505    11.00000    0.04596    0.07924 =
         0.04508    0.01522   -0.00119   -0.00838
C18   1    0.033568    0.915913    0.209521    11.00000    0.08163    0.08214 =
         0.06274    0.02911    0.00045    0.00303
AFIX 137
H18A  2   -0.043053    0.930322    0.179789    11.00000   -1.50000
H18C  2    0.162061    0.938437    0.206504    11.00000   -1.50000
H18D  2   -0.028410    0.935569    0.240337    11.00000   -1.50000
HKLF 4
REM  drhatem10anew_0m in Pbca
REM R1 =  0.0387 for   2338 Fo > 4sig(Fo)  and  0.0453 for all   2782 data
REM    201 parameters refined using      0 restraints
END
WGHT      0.0586      0.4109
REM Highest difference peak  0.175,  deepest hole -0.171,  1-sigma level  0.030
Q1    1   0.0811  0.9502  0.2438  11.00000  0.05    0.17
Q2    1   0.0643  0.8057  0.2409  11.00000  0.05    0.15
Q3    1   0.0827  0.7031  0.3007  11.00000  0.05    0.15
Q4    1   0.1151  0.6404  0.2042  11.00000  0.05    0.15
Q5    1   0.0783  0.9428  0.1738  11.00000  0.05    0.14
Q6    1  -0.1346  0.9247  0.2122  11.00000  0.05    0.13
Q7    1   0.0548  0.6353  0.3923  11.00000  0.05    0.12
Q8    1  -0.0960  0.9346  0.2151  11.00000  0.05    0.12
Q9    1  -0.0783  0.8347  0.4859  11.00000  0.05    0.12
Q10   1   0.0448  0.7973  0.3828  11.00000  0.05    0.12
Q11   1   0.0749  0.7753  0.4200  11.00000  0.05    0.11
Q12   1   0.0696  0.6205  0.2336  11.00000  0.05    0.11
Q13   1   0.0319  0.7485  0.2641  11.00000  0.05    0.11
Q14   1   0.0805  0.6710  0.3442  11.00000  0.05    0.11
Q15   1   0.1914  0.6276  0.3793  11.00000  0.05    0.11
Q16   1   0.0314  0.8154  0.2824  11.00000  0.05    0.10
Q17   1   0.0078  0.8799  0.3165  11.00000  0.05    0.10
Q18   1   0.0648  0.6816  0.2573  11.00000  0.05    0.10
Q19   1  -0.2385  0.6345  0.3749  11.00000  0.05    0.09
Q20   1   0.0119  0.6105  0.3664  11.00000  0.05    0.09
;
