# Supplementary material for: 3-Acetyl-1,5-diphenyl-1H-pyrazole-4-carbonitrile
Source: Acta Crystallogr Sect E Struct Rep Online. 2012 Mar 17;68(Pt 4):o1095–6. doi: 10.1107/S1600536812010938 (PMC3344048; doi:10.1107/S1600536812010938)
Supplement: Supplementary file 2 [file e-68-o1095-Isup2.hkl]

# 
# h,k,l, Fc-squared, Fo-squared, sigma(Fo-squared) and status flag 
# 
data_I
_shelx_title ' drhatem10anew_0m in Pbca' 
_shelx_refln_list_code          4 
_shelx_F_calc_maximum      208.37 
_exptl_crystal_F_000      1200.00 
_reflns_d_resolution_high  0.8207 
 
loop_ 
 _symmetry_equiv_pos_as_xyz 
 'x, y, z' 
 '-x+1/2, -y, z+1/2' 
 '-x, y+1/2, -z+1/2' 
 'x+1/2, -y+1/2, -z' 
 '-x, -y, -z' 
 'x-1/2, y, -z-1/2' 
 'x, -y-1/2, z-1/2' 
 '-x-1/2, y-1/2, z' 
 
_cell_length_a     6.8322 
_cell_length_b    16.8974 
_cell_length_c    25.7968 
_cell_angle_alpha  90.000 
_cell_angle_beta   90.000 
_cell_angle_gamma  90.000 
 
_shelx_F_squared_multiplier     1.000 
 
loop_ 
 _refln_index_h 
 _refln_index_k 
 _refln_index_l 
 _refln_F_squared_calc 
 _refln_F_squared_meas 
 _refln_F_squared_sigma 
 _refln_observed_status 
   2   0   0    35999.27    37968.23   2147.88 o 
   6   0   0      676.74      820.26     42.41 o 
   8   0   0       76.69       80.25      3.37 o 
   2   1   0    41604.21    44114.95   2495.45 o 
   4   1   0     7952.47     8303.48    164.95 o 
   6   1   0     1429.60     1609.75     57.02 o 
   8   1   0       11.85       16.15      0.88 o 
   0   2   0    43416.25    44011.50   2161.72 o 
   2   2   0    15231.65    15520.51    577.08 o 
   4   2   0       19.33       30.05      1.97 o 
   6   2   0       98.78       86.20      5.43 o 
   8   2   0      152.96      149.28      3.41 o 
   2   3   0    12138.03    11215.28    551.26 o 
   4   3   0     3340.60     3294.31     89.62 o 
   6   3   0      460.76      461.53     22.00 o 
   8   3   0       32.63       39.03      4.29 o 
   0   4   0     8033.99     7844.29    385.82 o 
   2   4   0       89.08       94.87      5.54 o 
   4   4   0      318.44      342.03     13.21 o 
   6   4   0      176.67      188.01      8.65 o 
   8   4   0       95.01       93.99      2.96 o 
   2   5   0        0.10        5.00      1.74 o 
   4   5   0       82.11       72.40      6.27 o 
   6   5   0       70.28       69.32      3.21 o 
   8   5   0        9.21        6.63      0.93 o 
   0   6   0     8906.16     9947.34    489.45 o 
   2   6   0     1003.58     1032.35     51.61 o 
   4   6   0       96.21      107.87      8.05 o 
   6   6   0        7.12        3.91      1.36 o 
   2   7   0      796.82      916.50     32.68 o 
   4   7   0      527.51      566.64     17.84 o 
   6   7   0      252.65      263.53      6.07 o 
   0   8   0     1219.22     1402.86     70.23 o 
   2   8   0      614.95      627.17     22.73 o 
   4   8   0      680.91      662.55     20.62 o 
   6   8   0        1.73        0.49      1.28 o 
   2   9   0     4127.53     4214.21    123.43 o 
   4   9   0      114.29      142.48      4.02 o 
   6   9   0      213.88      228.09     10.19 o 
   0  10   0     3776.04     3774.67    111.02 o 
   2  10   0       35.08       26.23      3.21 o 
   4  10   0       91.26       94.56      3.13 o 
   6  10   0      119.86      118.27      8.72 o 
   2  11   0      887.89      922.48     34.78 o 
   4  11   0       55.45       53.29      3.50 o 
   6  11   0        0.00        3.13      3.02 o 
   0  12   0     1231.55     1296.68     38.57 o 
   2  12   0      554.16      558.05     20.04 o 
   4  12   0      200.30      202.53      7.66 o 
   6  12   0      150.69      171.50      8.27 o 
   2  13   0      373.72      370.30      8.00 o 
   4  13   0      169.56      187.41      6.68 o 
   6  13   0        1.47        4.28      2.61 o 
   0  14   0     2338.55     2204.95     51.35 o 
   2  14   0      271.62      255.08      8.43 o 
   4  14   0      166.32      169.90      6.14 o 
   6  14   0       72.77       91.24      4.87 o 
   2  15   0      756.50      697.47     19.23 o 
   4  15   0      439.40      463.69     18.85 o 
   0  16   0      308.41      268.70     11.38 o 
   2  16   0        3.33        5.29      2.34 o 
   4  16   0       16.58       18.78      3.31 o 
   2  17   0        7.26       14.74      2.28 o 
   4  17   0        6.19        8.42      2.72 o 
   0  18   0        4.59        9.26      1.78 o 
   2  18   0      132.22      127.81      5.58 o 
   4  18   0        0.60        0.31      2.16 o 
   2  19   0       21.00       21.33      1.80 o 
   1   1   1      596.08      495.46     12.29 o 
   2   1   1      562.88      526.28     21.62 o 
   3   1   1      527.53      552.44      9.31 o 
   4   1   1     1044.55     1146.07     18.59 o 
   5   1   1      320.32      349.95      9.78 o 
   6   1   1      870.03      915.29     23.49 o 
   7   1   1       37.92       48.72      2.20 o 
   8   1   1       24.01       23.90      0.85 o 
   0   2   1       26.16       21.86      1.26 o 
   1   2   1      460.04      493.59     11.57 o 
   2   2   1    12369.68    12283.47    323.32 o 
   3   2   1       18.10       12.87      0.81 o 
   4   2   1     2716.98     2704.51     46.96 o 
   5   2   1      183.95      176.46      5.73 o 
   6   2   1       87.86      103.91      4.26 o 
   7   2   1      293.11      272.26      5.65 o 
   8   2   1       66.95       64.83      1.38 o 
   1   3   1    17234.43    16165.46    458.60 o 
   2   3   1      103.76      134.62      5.13 o 
   3   3   1      239.44      237.13      5.05 o 
   4   3   1     1718.82     1653.74     32.12 o 
   5   3   1      254.28      235.23      7.12 o 
   6   3   1     1675.78     1761.37     36.59 o 
   7   3   1       38.57       30.93      1.88 o 
   8   3   1      157.99      159.70      3.25 o 
   0   4   1    28385.74    28359.92    985.25 o 
   1   4   1     2840.91     2754.05     78.44 o 
   2   4   1     1160.02     1135.15     39.87 o 
   3   4   1     2509.02     2366.30     44.85 o 
   4   4   1     1567.38     1683.09     36.39 o 
   5   4   1      157.38      147.40      4.83 o 
   6   4   1       14.54       16.72      1.69 o 
   7   4   1       97.73      114.72      4.37 o 
   8   4   1       74.19       71.77      1.69 o 
   1   5   1      413.53      454.74     11.57 o 
   2   5   1     1512.25     1473.14     51.69 o 
   3   5   1       65.17       70.66      3.15 o 
   4   5   1      113.80      118.47      6.63 o 
   5   5   1      295.44      295.67      6.66 o 
   6   5   1      439.31      440.00      7.31 o 
   7   5   1       13.18       15.10      1.01 o 
   8   5   1      143.12      149.60      3.05 o 
   0   6   1    12231.76    13095.85    455.40 o 
   1   6   1     3701.97     3803.30     93.84 o 
   2   6   1     2461.79     2557.79     89.46 o 
   3   6   1       73.42       94.42      9.36 o 
   4   6   1       91.23       75.77      4.66 o 
   5   6   1       45.25       49.14      1.88 o 
   6   6   1       11.11       12.08      1.03 o 
   7   6   1       16.27       17.50      0.99 o 
   1   7   1      428.58      469.30     12.11 o 
   2   7   1     2258.83     2382.54     67.99 o 
   3   7   1      141.13      161.02      5.54 o 
   4   7   1      379.08      420.83     11.74 o 
   5   7   1       44.44       49.73      1.78 o 
   6   7   1       59.90       63.36      1.64 o 
   7   7   1       42.87       56.57      1.55 o 
   0   8   1      117.79      132.04      9.54 o 
   1   8   1      553.01      586.37     15.08 o 
   2   8   1      579.54      572.92     17.07 o 
   3   8   1        3.43        0.88      1.38 o 
   4   8   1       92.33       95.13      3.35 o 
   5   8   1       68.65       64.40      2.10 o 
   6   8   1        0.53        0.66      0.91 o 
   7   8   1        1.75        2.28      0.80 o 
   1   9   1      445.69      401.79     12.32 o 
   2   9   1       20.61       28.35      1.97 o 
   3   9   1        0.57        1.54      1.42 o 
   4   9   1        0.03        2.62      1.31 o 
   5   9   1       45.94       43.19      1.77 o 
   6   9   1        1.27        3.25      1.14 o 
   7   9   1        0.22       -0.55      0.93 o 
   0  10   1     1093.08     1241.12     26.32 o 
   1  10   1      224.04      221.62      5.02 o 
   2  10   1      516.24      502.70     12.30 o 
   3  10   1        2.41        0.21      1.82 o 
   4  10   1        0.05       -0.11      1.07 o 
   5  10   1       22.84       23.91      1.48 o 
   6  10   1        9.43        9.65      1.17 o 
   7  10   1        8.85        5.21      2.55 o 
   1  11   1        1.51        1.53      1.33 o 
   2  11   1       26.35       30.26      2.51 o 
   3  11   1        2.59        2.45      1.19 o 
   4  11   1       57.03       54.13      2.02 o 
   5  11   1        0.60       -0.56      2.42 o 
   6  11   1        1.48        1.97      2.10 o 
   0  12   1      147.28      149.81      4.88 o 
   1  12   1       54.29       50.34      2.48 o 
   2  12   1       57.05       56.32      2.18 o 
   3  12   1       92.49       86.76      2.62 o 
   4  12   1       18.73       17.01      1.87 o 
   5  12   1       45.19       48.39      2.75 o 
   6  12   1        1.26        2.16      1.95 o 
   1  13   1       69.16       72.81      1.96 o 
   2  13   1      117.41      124.11      2.38 o 
   3  13   1       77.53       76.04      2.81 o 
   4  13   1       13.37       12.69      1.75 o 
   5  13   1       29.54       26.97      2.27 o 
   6  13   1        5.69        8.66      1.90 o 
   0  14   1      112.17       88.06      2.62 o 
   1  14   1      253.59      261.50      3.74 o 
   2  14   1      637.33      601.93     11.92 o 
   3  14   1       40.13       39.28      2.39 o 
   4  14   1       29.04       37.03      2.08 o 
   5  14   1       48.78       63.12      4.17 o 
   6  14   1        8.06        9.96      1.71 o 
   1  15   1       13.80       12.22      1.04 o 
   2  15   1      219.20      225.46      6.04 o 
   3  15   1        9.54       11.42      1.71 o 
   4  15   1       98.90      115.43      3.84 o 
   5  15   1       34.53       49.50      2.80 o 
   0  16   1      170.97      169.93      4.26 o 
   1  16   1      127.74      116.08      2.27 o 
   2  16   1        6.93       11.33      2.50 o 
   3  16   1       61.07       56.92      2.73 o 
   4  16   1       28.46       35.39      2.69 o 
   5  16   1       12.16       14.28      2.29 o 
   1  17   1      139.07      144.08      2.82 o 
   2  17   1      118.09      123.04      3.14 o 
   3  17   1        0.05        0.96      1.98 o 
   4  17   1       31.64       33.48      2.41 o 
   0  18   1        3.49        4.36      1.08 o 
   1  18   1        6.47        6.91      1.25 o 
   2  18   1        0.06        0.29      1.23 o 
   3  18   1        1.15        1.27      1.78 o 
   4  18   1       26.21       33.23      3.55 o 
   1  19   1       28.60       28.47      3.53 o 
   2  19   1        0.45       -0.77      0.98 o 
   3  19   1        0.01        1.09      2.23 o 
   1  20   1        1.27       -0.61      1.10 o 
   0   0   2    10146.80    10329.51    413.13 o 
   2   0   2    16608.45    16983.26    679.66 o 
   3   0   2      265.85      270.45      7.58 o 
   4   0   2       92.91      114.15      3.94 o 
   5   0   2      924.72      948.30     34.12 o 
   6   0   2      262.56      241.40     10.57 o 
   7   0   2       17.63       11.74      3.61 o 
   8   0   2       27.74       21.93      1.05 o 
   1   1   2    28070.42    26367.59    717.60 o 
   2   1   2    26081.08    26891.94   1075.75 o 
   3   1   2        1.47        1.31      0.65 o 
   4   1   2     5148.84     5550.17     91.51 o 
   5   1   2      201.76      227.61      9.39 o 
   6   1   2        0.10       -1.53      1.82 o 
   7   1   2       72.72       76.97      2.62 o 
   8   1   2        1.16        1.50      0.47 o 
   0   2   2    13604.50    13168.71    647.09 o 
   1   2   2        6.85       14.22      0.72 o 
   2   2   2    10647.80    10552.90    312.91 o 
   3   2   2     2343.63     2477.93     45.27 o 
   4   2   2      118.19       89.75      2.62 o 
   5   2   2      122.12      113.20      4.23 o 
   6   2   2      611.54      640.59     14.08 o 
   7   2   2       93.84       86.53      2.34 o 
   8   2   2       18.61       16.63      0.85 o 
   1   3   2      324.77      337.28     11.43 o 
   2   3   2     1000.90      974.77     34.21 o 
   3   3   2       42.30       56.36      2.27 o 
   4   3   2     1806.17     1706.72     31.35 o 
   5   3   2      204.31      188.94      6.05 o 
   6   3   2       33.80       32.79      2.62 o 
   7   3   2        8.83        6.91      0.92 o 
   8   3   2       34.29       28.40      0.99 o 
   0   4   2        5.35       17.92      3.10 o 
   1   4   2     7393.29     7307.01    207.53 o 
   2   4   2     1695.75     1790.15     62.62 o 
   3   4   2      615.71      609.06     12.18 o 
   4   4   2        0.18       -0.22      1.09 o 
   5   4   2        2.73        2.98      1.90 o 
   6   4   2      108.74       99.72      2.83 o 
   7   4   2       11.28       11.67      1.06 o 
   8   4   2        6.77        6.05      0.67 o 
   1   5   2     2372.07     2510.15     71.62 o 
   2   5   2      280.87      282.15     10.41 o 
   3   5   2      281.11      291.06      6.88 o 
   4   5   2       41.17       43.05      2.31 o 
   5   5   2       19.35       19.55      1.48 o 
   6   5   2      112.44      120.97      2.85 o 
   7   5   2        4.62        5.64      0.85 o 
   8   5   2       12.40       11.88      1.31 o 
   0   6   2     6140.74     6631.44    230.89 o 
   1   6   2      131.88      187.93     20.45 o 
   2   6   2      345.35      416.09     13.83 o 
   3   6   2      719.81      793.05     23.25 o 
   4   6   2       19.58       28.60      4.55 o 
   5   6   2       55.11       61.83      1.83 o 
   6   6   2       25.64       26.18      1.77 o 
   7   6   2       21.98       24.08      1.09 o 
   1   7   2     1099.40     1078.69     42.00 o 
   2   7   2       26.29       18.00      2.03 o 
   3   7   2        6.36       11.84      1.51 o 
   4   7   2      713.66      781.38     20.50 o 
   5   7   2       47.21       46.70      1.60 o 
   6   7   2       13.92        9.02      1.00 o 
   7   7   2        7.22        5.88      0.84 o 
   0   8   2     3234.61     3515.63    123.01 o 
   1   8   2       24.03       19.15      1.65 o 
   2   8   2     2148.02     2180.92     45.39 o 
   3   8   2        0.68        5.45      3.69 o 
   4   8   2        1.22       -0.62      1.08 o 
   5   8   2       25.56       22.97      1.47 o 
   6   8   2       57.74       61.00      1.60 o 
   7   8   2       15.13       17.65      0.96 o 
   1   9   2      214.47      216.34      5.64 o 
   2   9   2        7.02        5.97      1.38 o 
   3   9   2       33.20       36.81      2.33 o 
   4   9   2      639.58      659.54      9.78 o 
   5   9   2       61.74       52.26      1.92 o 
   6   9   2       65.74       69.63      2.45 o 
   7   9   2       12.28       11.37      1.08 o 
   0  10   2     1111.85     1153.74     24.56 o 
   1  10   2     1741.16     1834.45     35.44 o 
   2  10   2      826.34      810.53     19.27 o 
   3  10   2       59.00       68.77      3.76 o 
   4  10   2       11.28       10.65      1.35 o 
   5  10   2       36.78       35.96      1.87 o 
   6  10   2       38.98       37.55      3.45 o 
   7  10   2        7.07        4.78      2.44 o 
   1  11   2      553.51      616.92     12.47 o 
   2  11   2       30.06       31.24      6.56 o 
   3  11   2       17.16       16.44      1.29 o 
   4  11   2      207.83      213.39      4.20 o 
   5  11   2       27.39       22.97      2.19 o 
   6  11   2        1.12        3.60      2.14 o 
   0  12   2      110.47      115.89      4.10 o 
   1  12   2        8.33        8.56      1.56 o 
   2  12   2        2.41        5.84      1.54 o 
   3  12   2      121.07      118.59      2.91 o 
   4  12   2      133.17      135.17      3.83 o 
   5  12   2       13.72       13.16      2.16 o 
   6  12   2      111.35      131.86      4.83 o 
   1  13   2      752.60      711.06     11.16 o 
   2  13   2      364.45      329.40      5.09 o 
   3  13   2       56.34       50.79      2.39 o 
   4  13   2       97.28       99.41      3.21 o 
   5  13   2       33.89       43.28      2.55 o 
   6  13   2       38.14       49.45      2.69 o 
   0  14   2      145.83      165.13     11.67 o 
   1  14   2      194.07      176.62      2.82 o 
   2  14   2       12.18       10.16      3.12 o 
   3  14   2      272.27      271.61      6.27 o 
   4  14   2       41.66       49.41      2.69 o 
   5  14   2       52.37       69.63      3.47 o 
   6  14   2       46.36       49.12      3.43 o 
   1  15   2        5.35        7.10      1.05 o 
   2  15   2      232.80      224.73      5.43 o 
   3  15   2       40.69       40.50      2.53 o 
   4  15   2       11.96        9.71      1.86 o 
   5  15   2       10.24        9.48      2.66 o 
   0  16   2      763.42      699.32     13.54 o 
   1  16   2        4.02        4.29      0.96 o 
   2  16   2       61.69       46.83      2.66 o 
   3  16   2       29.99       30.78      2.23 o 
   4  16   2       13.45       14.20      2.30 o 
   5  16   2       38.64       43.39      4.26 o 
   1  17   2        1.82        2.75      0.99 o 
   2  17   2       62.88       53.19      2.10 o 
   3  17   2       11.63       15.96      2.24 o 
   4  17   2       43.00       52.84      2.78 o 
   0  18   2       23.22       10.44      1.21 o 
   1  18   2       61.70       56.78      2.36 o 
   2  18   2       22.87       24.38      2.59 o 
   3  18   2        1.13        1.60      1.76 o 
   4  18   2       28.81       45.48      3.33 o 
   1  19   2        0.55        0.29      1.07 o 
   2  19   2        1.84        1.64      1.00 o 
   3  19   2        0.20       -0.35      2.11 o 
   1  20   2        0.70       -0.74      1.08 o 
   1   1   3     5239.63     4838.86    150.55 o 
   2   1   3      207.27      212.25      9.04 o 
   3   1   3      297.02      284.42      7.76 o 
   4   1   3      344.39      362.23      6.89 o 
   5   1   3       74.32       77.92      2.64 o 
   6   1   3        3.50        1.41      1.96 o 
   7   1   3        6.36        4.86      0.97 o 
   8   1   3        0.58        1.34      0.46 o 
   0   2   3       19.54       15.68      1.32 o 
   1   2   3     2800.37     2557.96     65.01 o 
   2   2   3     7201.97     7051.89    262.11 o 
   3   2   3        0.13       15.52      4.31 o 
   4   2   3     2618.94     2720.64     47.16 o 
   5   2   3      304.60      335.89      7.42 o 
   6   2   3      241.84      273.79      6.94 o 
   7   2   3       37.41       32.24      1.39 o 
   8   2   3       71.19       65.54      1.38 o 
   1   3   3    10602.21    10499.17    297.96 o 
   2   3   3      132.18      139.31      6.86 o 
   3   3   3      578.77      558.06     11.20 o 
   4   3   3      400.66      428.06      8.94 o 
   5   3   3      167.39      168.49      4.87 o 
   6   3   3       25.05       20.31      1.66 o 
   7   3   3       36.45       41.55      1.58 o 
   8   3   3        8.85        9.82      0.72 o 
   0   4   3    21784.16    21826.49    758.07 o 
   1   4   3     1426.25     1454.56     41.62 o 
   2   4   3      315.39      299.23     10.88 o 
   3   4   3      507.85      508.33     10.24 o 
   4   4   3        0.58        4.67      1.24 o 
   5   4   3      137.81      144.05      4.17 o 
   6   4   3       12.24       16.38      1.28 o 
   7   4   3       13.80       13.20      0.94 o 
   8   4   3       33.30       31.63      1.25 o 
   1   5   3      118.32      105.21      7.71 o 
   2   5   3      203.52      184.49      5.84 o 
   3   5   3     1666.31     1685.79     32.73 o 
   4   5   3      141.73      151.29      4.94 o 
   5   5   3       10.00        8.57      1.32 o 
   6   5   3        0.04       -2.02      1.09 o 
   7   5   3       15.93       17.00      1.01 o 
   8   5   3       17.47       13.38      1.00 o 
   0   6   3       22.47       16.09      2.17 o 
   1   6   3     3550.49     3768.65    107.39 o 
   2   6   3       92.37      114.45      9.74 o 
   3   6   3      100.19      108.90      3.60 o 
   4   6   3       57.15       58.93      3.84 o 
   5   6   3       61.26       60.06      1.78 o 
   6   6   3        5.86        4.38      1.09 o 
   7   6   3       17.22       22.79      1.07 o 
   1   7   3       49.17       37.66      2.42 o 
   2   7   3     3242.40     3298.14     93.92 o 
   3   7   3        0.47        4.98      1.24 o 
   4   7   3        0.22        5.34      3.00 o 
   5   7   3        9.50       10.08      1.16 o 
   6   7   3        0.01       -0.08      0.95 o 
   7   7   3        8.32        7.86      0.85 o 
   0   8   3      998.39     1220.07     43.27 o 
   1   8   3       84.91      109.20      6.03 o 
   2   8   3       33.78       22.23      1.40 o 
   3   8   3        6.22        4.76      1.48 o 
   4   8   3      129.46      135.39      2.91 o 
   5   8   3        8.69        6.63      1.29 o 
   6   8   3        2.14        1.74      0.93 o 
   7   8   3       30.54       31.07      1.39 o 
   1   9   3      324.77      309.21      6.63 o 
   2   9   3      127.04      149.97      4.18 o 
   3   9   3       35.93       35.57      2.32 o 
   4   9   3        1.37        1.61      1.07 o 
   5   9   3       79.59       68.58      2.17 o 
   6   9   3       26.54       27.44      1.47 o 
   7   9   3        0.69        0.37      0.94 o 
   0  10   3        3.14        2.07      1.55 o 
   1  10   3       78.81       74.63      2.50 o 
   2  10   3       68.99       75.18      3.11 o 
   3  10   3       45.02       46.01      2.62 o 
   4  10   3        5.48        2.60      1.11 o 
   5  10   3        0.85        0.84      1.23 o 
   6  10   3        8.10        5.86      1.10 o 
   7  10   3        8.76        7.92      2.46 o 
   1  11   3      339.66      306.21      7.27 o 
   2  11   3       53.84       45.41      2.60 o 
   3  11   3       15.97       15.01      1.28 o 
   4  11   3      110.69      124.05      4.30 o 
   5  11   3       37.18       35.06      3.05 o 
   6  11   3       10.62       10.63      2.28 o 
   0  12   3      185.30      199.52      5.93 o 
   1  12   3       86.58      101.03      3.47 o 
   2  12   3      110.16       99.67      2.17 o 
   3  12   3       85.27       90.37      2.72 o 
   4  12   3       26.01       24.82      1.46 o 
   5  12   3        0.68        1.74      1.99 o 
   6  12   3       10.19        7.56      2.06 o 
   1  13   3       63.43       49.98      2.57 o 
   2  13   3      496.22      456.83      7.06 o 
   3  13   3       45.88       45.82      1.81 o 
   4  13   3      105.73      116.22      4.10 o 
   5  13   3       13.45       13.90      2.03 o 
   6  13   3       43.69       46.71      2.64 o 
   0  14   3       44.43       40.40      2.20 o 
   1  14   3        4.00        2.23      1.04 o 
   2  14   3       41.37       44.57      2.27 o 
   3  14   3      116.65      117.11      3.51 o 
   4  14   3      208.86      231.00      7.92 o 
   5  14   3        4.54        7.64      1.85 o 
   6  14   3        0.01       -0.12      2.10 o 
   1  15   3      490.43      466.22      6.29 o 
   2  15   3        8.01        8.75      2.02 o 
   3  15   3       14.00       15.59      2.23 o 
   4  15   3        1.88        4.23      1.77 o 
   5  15   3        9.69        8.70      2.59 o 
   0  16   3      235.95      251.90      6.45 o 
   1  16   3       99.62       95.45      2.02 o 
   2  16   3       96.59       97.27      4.09 o 
   3  16   3       69.11       76.26      3.07 o 
   4  16   3       22.03       28.11      2.03 o 
   5  16   3       54.81       65.92      2.91 o 
   1  17   3       98.59       89.39      2.27 o 
   2  17   3       53.45       61.32      2.22 o 
   3  17   3       40.31       41.24      2.30 o 
   4  17   3       43.15       48.89      2.72 o 
   0  18   3      151.49      169.43      4.31 o 
   1  18   3        1.83        3.22      1.13 o 
   2  18   3       20.58       16.20      1.41 o 
   3  18   3       28.96       30.43      6.39 o 
   1  19   3       18.24       25.02      1.47 o 
   2  19   3        3.39        2.64      1.08 o 
   3  19   3        1.09        0.06      2.20 o 
   1  20   3        8.34        7.59      1.13 o 
   0   0   4       17.33       35.33      2.28 o 
   1   0   4      519.34      523.66     19.66 o 
   2   0   4      400.35      479.85     33.72 o 
   3   0   4     3356.22     3218.34     72.63 o 
   4   0   4      715.89      825.15     20.94 o 
   5   0   4       60.20       50.34      3.03 o 
   6   0   4      455.66      454.95     10.17 o 
   7   0   4      168.23      182.11      5.41 o 
   8   0   4        0.01        0.43      0.75 o 
   1   1   4     3632.93     3665.69    136.21 o 
   2   1   4     3777.11     3938.51    158.06 o 
   3   1   4     1500.83     1523.29     25.97 o 
   4   1   4       84.23       76.22      2.68 o 
   5   1   4      312.61      315.62      7.07 o 
   6   1   4        1.48        1.29      1.21 o 
   7   1   4       30.41       31.38      1.50 o 
   8   1   4        0.09       -0.52      0.44 o 
   0   2   4     4378.36     3985.58    196.16 o 
   1   2   4      539.90      548.28     16.40 o 
   2   2   4     2313.60     2239.52     83.51 o 
   3   2   4     1372.44     1355.26     24.96 o 
   4   2   4        1.98       -0.13      0.94 o 
   5   2   4        0.16        0.98      1.26 o 
   6   2   4       93.60      100.42      2.73 o 
   7   2   4       68.79       59.39      2.17 o 
   8   2   4        0.70        0.67      0.51 o 
   1   3   4    10939.93    10587.76    368.13 o 
   2   3   4     1396.61     1369.53     68.18 o 
   3   3   4       39.44       33.99      1.39 o 
   4   3   4       51.50       66.51      4.76 o 
   5   3   4      208.52      228.72      5.29 o 
   6   3   4      148.95      140.90      3.13 o 
   7   3   4        0.77        0.59      0.75 o 
   8   3   4       31.40       30.57      1.32 o 
   0   4   4     6357.87     6237.91    307.07 o 
   1   4   4     4026.30     3915.09    111.40 o 
   2   4   4      161.05      135.10      5.48 o 
   3   4   4       20.59       27.03      1.39 o 
   4   4   4       79.52       68.97      2.51 o 
   5   4   4        0.57        1.16      1.18 o 
   6   4   4      243.38      237.05      4.71 o 
   7   4   4        6.80        6.09      1.03 o 
   8   4   4        7.52        6.82      0.67 o 
   1   5   4      187.23      190.85      5.95 o 
   2   5   4      316.28      260.85      9.87 o 
   3   5   4      913.59      892.01     17.62 o 
   4   5   4       27.03       19.79      1.57 o 
   5   5   4      121.68      108.83      2.61 o 
   6   5   4       12.17       15.17      1.25 o 
   7   5   4        0.24        0.98      0.82 o 
   8   5   4       33.79       33.20      1.20 o 
   0   6   4      625.73      565.36     28.86 o 
   1   6   4        0.00        5.52      2.26 o 
   2   6   4       49.43       60.72      3.33 o 
   3   6   4       77.71       85.55      6.30 o 
   4   6   4      126.98      124.70      4.63 o 
   5   6   4      130.02      120.63      2.84 o 
   6   6   4        1.36        0.39      1.04 o 
   7   6   4        4.72        7.84      0.86 o 
   1   7   4       16.41       16.20      1.48 o 
   2   7   4      200.15      186.85     13.76 o 
   3   7   4        0.07       11.88      6.37 o 
   4   7   4        2.50        3.03      2.00 o 
   5   7   4        3.44        3.49      1.10 o 
   6   7   4        1.65        2.03      0.97 o 
   7   7   4        3.42        2.42      0.79 o 
   0   8   4     1321.29     1604.12     80.22 o 
   1   8   4       20.79       23.03      1.82 o 
   2   8   4       11.18        5.49      1.12 o 
   3   8   4       36.07       36.03      2.00 o 
   4   8   4       21.00       24.00      1.44 o 
   5   8   4        0.38        1.25      1.25 o 
   6   8   4       61.86       64.09      2.53 o 
   7   8   4       32.94       37.15      1.62 o 
   1   9   4       69.79       61.44      2.71 o 
   2   9   4      200.74      201.61      4.77 o 
   3   9   4       56.01       49.85      2.57 o 
   4   9   4       12.83       13.54      1.20 o 
   5   9   4      406.00      417.53      7.73 o 
   6   9   4        5.60        4.06      1.11 o 
   7   9   4        0.51        1.01      0.96 o 
   0  10   4      484.09      549.68     13.34 o 
   1  10   4     1126.45     1064.54     22.62 o 
   2  10   4      205.52      217.84     10.62 o 
   3  10   4       67.36       61.17      2.95 o 
   4  10   4      216.10      207.00      3.49 o 
   5  10   4        1.30        1.02      1.14 o 
   6  10   4        1.22        0.52      1.04 o 
   7  10   4       48.79       42.09      3.24 o 
   1  11   4        0.21        0.78      1.45 o 
   2  11   4       89.48       80.50      3.35 o 
   3  11   4       20.03       21.40      1.32 o 
   4  11   4       10.21        9.30      1.24 o 
   5  11   4      265.39      283.75      6.80 o 
   6  11   4        0.30        1.44      2.09 o 
   0  12   4      223.36      210.10      9.49 o 
   1  12   4      159.14      153.26      4.56 o 
   2  12   4      489.94      450.18      6.71 o 
   3  12   4      803.86      782.48     13.27 o 
   4  12   4        9.59        8.03      1.34 o 
   5  12   4       14.79       15.52      2.18 o 
   6  12   4        5.70        5.10      2.00 o 
   1  13   4       22.00       17.88      1.34 o 
   2  13   4      212.16      199.33      3.57 o 
   3  13   4        1.57        2.46      1.24 o 
   4  13   4        1.98        1.56      1.95 o 
   5  13   4       85.39       81.24      3.22 o 
   6  13   4       16.83       24.35      2.15 o 
   0  14   4        6.36        4.83      1.66 o 
   1  14   4        3.18        0.26      1.09 o 
   2  14   4       72.25       58.22      2.95 o 
   3  14   4       37.05       31.47      2.44 o 
   4  14   4        1.43        2.87      1.96 o 
   5  14   4        1.37        1.39      2.01 o 
   6  14   4        0.49        1.33      2.08 o 
   1  15   4      102.96       89.99      2.03 o 
   2  15   4        9.58        6.34      2.04 o 
   3  15   4       89.95       87.87      3.44 o 
   4  15   4        0.32        2.69      1.69 o 
   5  15   4       17.57       27.17      2.27 o 
   0  16   4        4.27        0.64      2.34 o 
   1  16   4        8.15        9.80      1.03 o 
   2  16   4      176.87      158.13     13.59 o 
   3  16   4       58.75       57.61      2.73 o 
   4  16   4       14.06       17.47      1.84 o 
   5  16   4       20.96       21.60      1.93 o 
   1  17   4       32.91       28.68      1.27 o 
   2  17   4      101.84       86.83      2.56 o 
   3  17   4       32.85       32.62      2.86 o 
   4  17   4       30.17       30.47      2.30 o 
   0  18   4        5.85       11.11      2.17 o 
   1  18   4        1.70        0.48      1.10 o 
   2  18   4       21.45       20.87      1.60 o 
   3  18   4       10.75        8.68      1.88 o 
   1  19   4       25.35       26.63      3.74 o 
   2  19   4        0.72        2.87      2.25 o 
   3  19   4       11.37       13.58      2.47 o 
   1  20   4        0.29        1.47      2.29 o 
   1   1   5     3190.54     3022.96    112.66 o 
   2   1   5     1909.84     1973.16    112.70 o 
   3   1   5      217.18      187.85      3.89 o 
   4   1   5      129.08      120.30      3.03 o 
   5   1   5       11.99       11.34      1.44 o 
   6   1   5       93.46       82.75      1.98 o 
   7   1   5        5.88        2.20      0.87 o 
   8   1   5        4.13        4.76      0.46 o 
   0   2   5     6998.64     6709.57    330.03 o 
   1   2   5     1299.14     1399.81     41.63 o 
   2   2   5     1177.22     1223.90     46.10 o 
   3   2   5     1531.41     1526.23     28.07 o 
   4   2   5        1.08        1.32      1.00 o 
   5   2   5      444.79      456.54      7.70 o 
   6   2   5      150.23      140.00      2.88 o 
   7   2   5        7.38        3.32      0.79 o 
   8   2   5        5.85        2.80      0.52 o 
   1   3   5      156.65      113.89      4.52 o 
   2   3   5      239.87      215.30      8.15 o 
   3   3   5        0.62        1.87      0.85 o 
   4   3   5       21.28       21.59      1.52 o 
   5   3   5      270.01      257.61      4.89 o 
   6   3   5      110.11      118.86      2.56 o 
   7   3   5       23.40       23.81      1.40 o 
   8   3   5       27.93       30.05      0.98 o 
   0   4   5      291.00      292.76     15.20 o 
   1   4   5      409.77      495.85     17.81 o 
   2   4   5      331.62      307.12     11.40 o 
   3   4   5       10.58       10.98      1.05 o 
   4   4   5      278.74      308.45      7.36 o 
   5   4   5       36.91       34.89      1.47 o 
   6   4   5        5.17        1.24      0.96 o 
   7   4   5       12.36        9.57      1.08 o 
   8   4   5       48.51       46.73      1.25 o 
   1   5   5     5476.59     5992.04    208.78 o 
   2   5   5      166.08      193.12      9.51 o 
   3   5   5       99.34       70.99      2.41 o 
   4   5   5      832.04      848.70     16.04 o 
   5   5   5      154.07      159.25      3.30 o 
   6   5   5        6.20        3.56      1.11 o 
   7   5   5       26.25       22.51      1.08 o 
   0   6   5     1972.46     2036.92    101.12 o 
   1   6   5      546.64      593.39     21.43 o 
   2   6   5     1870.27     1839.92     64.78 o 
   3   6   5     1877.87     1964.26     39.63 o 
   4   6   5       23.24       23.63      1.96 o 
   5   6   5       45.23       42.12      1.88 o 
   6   6   5       42.01       45.27      1.66 o 
   7   6   5        1.41        0.64      0.78 o 
   1   7   5     9143.78    10250.66    504.77 o 
   2   7   5      766.89      736.87     26.62 o 
   3   7   5      708.13      647.22     13.00 o 
   4   7   5      197.55      198.91      6.59 o 
   5   7   5        5.06        5.91      1.16 o 
   6   7   5       32.99       39.62      2.10 o 
   7   7   5       21.97       24.60      1.05 o 
   0   8   5        0.03        0.14      1.97 o 
   1   8   5     1300.76     1424.59     50.51 o 
   2   8   5      702.79      665.86     14.48 o 
   3   8   5      827.83      881.08     18.85 o 
   4   8   5       57.11       55.79      1.82 o 
   5   8   5      213.59      215.54      4.55 o 
   6   8   5        3.31        3.93      1.08 o 
   7   8   5        3.10        1.32      1.00 o 
   1   9   5       39.53       38.34      1.89 o 
   2   9   5      448.23      415.61      8.67 o 
   3   9   5      176.55      170.83      5.29 o 
   4   9   5      245.08      256.36      4.54 o 
   5   9   5       41.34       38.91      1.79 o 
   6   9   5       41.62       39.19      1.77 o 
   7   9   5        1.45        2.38      1.26 o 
   0  10   5      181.98      184.00      6.92 o 
   1  10   5      332.33      300.73      7.12 o 
   2  10   5       98.65       91.28      2.91 o 
   3  10   5      122.59      107.46      3.05 o 
   4  10   5      188.10      190.77      3.51 o 
   5  10   5       36.19       33.52      1.89 o 
   6  10   5        0.59        0.28      1.08 o 
   7  10   5        0.02        0.08      2.17 o 
   1  11   5      315.55      310.27      7.37 o 
   2  11   5       12.77       10.31      1.87 o 
   3  11   5      577.11      558.68      9.27 o 
   4  11   5        4.25        5.16      1.31 o 
   5  11   5        2.29        2.90      1.23 o 
   6  11   5        0.38       -0.68      2.07 o 
   0  12   5      400.49      375.53     12.43 o 
   1  12   5      115.72      108.49      3.68 o 
   2  12   5       34.39       33.93      1.82 o 
   3  12   5      507.34      488.70      8.68 o 
   4  12   5       31.12       27.26      1.67 o 
   5  12   5       43.52       41.40      2.62 o 
   6  12   5        2.82        3.02      1.93 o 
   1  13   5       25.92       19.90      1.68 o 
   2  13   5      460.20      440.12      7.52 o 
   3  13   5       41.53       36.45      1.86 o 
   4  13   5       23.19       23.44      1.57 o 
   5  13   5       18.99       16.60      2.11 o 
   6  13   5        1.22        2.55      1.79 o 
   0  14   5      228.86      239.78      5.58 o 
   1  14   5      573.17      563.51      8.39 o 
   2  14   5       51.36       50.49      2.86 o 
   3  14   5      113.98       96.02      3.67 o 
   4  14   5       68.16       70.89      3.16 o 
   5  14   5       44.37       52.08      3.03 o 
   1  15   5       25.79       23.62      1.25 o 
   2  15   5       51.13       43.84      2.72 o 
   3  15   5       45.44       44.84      2.63 o 
   4  15   5       17.75       19.09      1.98 o 
   5  15   5        3.96        4.20      1.88 o 
   0  16   5      271.35      247.23     14.74 o 
   1  16   5        5.84        5.02      1.15 o 
   2  16   5        7.86        7.00      2.00 o 
   3  16   5        5.48        5.87      1.79 o 
   4  16   5        4.64        7.14      1.65 o 
   5  16   5        8.54        7.67      1.71 o 
   1  17   5      217.63      211.57      3.74 o 
   2  17   5        3.33        4.36      1.31 o 
   3  17   5        9.22        8.65      1.74 o 
   4  17   5       16.38       18.48      2.08 o 
   0  18   5        7.69        9.65      1.39 o 
   1  18   5       17.47       15.66      1.30 o 
   2  18   5        9.82       12.25      1.46 o 
   3  18   5        8.94       10.85      2.27 o 
   1  19   5        2.73        2.65      0.91 o 
   2  19   5        6.81        5.55      1.11 o 
   1  20   5       12.05       11.45      2.52 o 
   0   0   6     4359.95     3798.44    215.15 o 
   1   0   6     8159.44     7854.61    292.35 o 
   2   0   6     2460.51     2467.92     99.28 o 
   3   0   6       92.32      117.46      6.03 o 
   4   0   6     1216.60     1199.19     33.27 o 
   5   0   6       53.24       61.18      2.15 o 
   6   0   6        0.38        2.24      1.30 o 
   7   0   6        1.70        0.76      1.17 o 
   8   0   6        6.30        4.27      0.67 o 
   1   1   6     2533.78     2289.91     68.05 o 
   2   1   6     2016.01     1993.36     80.53 o 
   3   1   6     1121.23     1154.19     22.21 o 
   4   1   6     1385.47     1391.85     25.36 o 
   5   1   6        4.97        3.41      1.02 o 
   6   1   6       75.46       76.36      1.89 o 
   7   1   6        0.78        1.00      0.82 o 
   8   1   6        0.49        0.95      0.44 o 
   0   2   6    15850.56    15100.32    742.19 o 
   1   2   6     6219.55     5986.69    208.34 o 
   2   2   6     2945.44     2753.60     81.86 o 
   3   2   6      576.78      561.30     11.11 o 
   4   2   6       62.60       70.70      2.20 o 
   5   2   6        1.76        2.79      1.02 o 
   6   2   6       31.42       37.11      1.38 o 
   7   2   6       15.81       17.24      0.93 o 
   8   2   6        3.77        4.05      0.52 o 
   1   3   6     4158.61     4464.04    155.56 o 
   2   3   6       57.50       49.57      3.17 o 
   3   3   6      288.61      323.45      7.62 o 
   4   3   6        2.08        4.17      1.16 o 
   5   3   6       34.77       32.19      1.42 o 
   6   3   6       10.56        5.54      1.02 o 
   7   3   6        4.04        5.61      0.98 o 
   8   3   6        3.82        5.44      0.66 o 
   0   4   6     1308.59     1605.41     79.69 o 
   1   4   6     3333.57     3412.09    119.05 o 
   2   4   6      312.02      313.05     16.33 o 
   3   4   6      593.96      685.82     15.29 o 
   4   4   6      341.89      348.70      8.19 o 
   5   4   6      187.47      184.95      4.29 o 
   6   4   6        1.15        0.32      0.92 o 
   7   4   6       37.74       35.34      1.17 o 
   8   4   6        0.19        0.30      0.58 o 
   1   5   6       46.04       60.00      9.32 o 
   2   5   6        0.13        1.66      1.29 o 
   3   5   6        9.26       17.76      5.52 o 
   4   5   6       46.77       45.27      2.07 o 
   5   5   6      107.42      106.70      2.39 o 
   6   5   6        0.66        0.54      1.07 o 
   7   5   6       44.88       48.94      1.46 o 
   0   6   6     1427.42     1467.49     73.23 o 
   1   6   6     1195.77     1128.23     40.04 o 
   2   6   6      214.06      247.63      9.65 o 
   3   6   6       99.88      141.53      3.79 o 
   4   6   6      152.90      150.94      4.61 o 
   5   6   6        1.32        2.05      1.13 o 
   6   6   6       50.26       39.81      1.58 o 
   7   6   6       11.26       15.03      0.95 o 
   1   7   6     1278.13     1377.99     48.85 o 
   2   7   6      250.10      230.41      9.54 o 
   3   7   6       46.28       54.01      3.96 o 
   4   7   6      127.54      114.06      3.41 o 
   5   7   6       22.47       22.57      1.39 o 
   6   7   6       11.82        8.48      1.15 o 
   7   7   6        0.78        2.01      0.77 o 
   0   8   6      111.48       86.96      6.37 o 
   1   8   6      523.08      599.63     22.00 o 
   2   8   6      488.89      471.42     10.56 o 
   3   8   6        1.69        1.00      1.48 o 
   4   8   6       53.11       53.31      1.79 o 
   5   8   6      152.69      159.52      3.97 o 
   6   8   6        3.36        3.48      1.07 o 
   7   8   6       30.64       23.02      1.32 o 
   1   9   6       84.15       77.63      5.39 o 
   2   9   6      114.33       95.70      3.15 o 
   3   9   6       84.51       82.83      6.23 o 
   4   9   6       54.30       47.82      1.79 o 
   5   9   6       84.14       74.27      2.19 o 
   6   9   6       91.75       79.98      2.51 o 
   7   9   6       27.50       33.16      3.07 o 
   0  10   6        0.20        0.86      2.08 o 
   1  10   6       16.35       19.95      1.68 o 
   2  10   6      112.56      108.97      4.21 o 
   3  10   6      327.17      331.70      5.84 o 
   4  10   6      190.21      185.23      3.46 o 
   5  10   6       21.65       22.99      1.52 o 
   6  10   6        3.59        1.07      1.42 o 
   7  10   6       18.55       27.63      2.71 o 
   1  11   6        0.52       -0.14      1.86 o 
   2  11   6       36.14       36.21      2.13 o 
   3  11   6      251.28      239.98      5.10 o 
   4  11   6       24.02       25.65      1.55 o 
   5  11   6        9.57       14.54      1.37 o 
   6  11   6        5.71        1.08      2.70 o 
   0  12   6        5.70        3.95      2.54 o 
   1  12   6      122.34      115.88      3.59 o 
   2  12   6       18.66       17.61      1.21 o 
   3  12   6       32.66       33.03      1.82 o 
   4  12   6      169.44      173.26      4.01 o 
   5  12   6       23.42       23.25      1.48 o 
   6  12   6        1.96        0.20      2.41 o 
   1  13   6       16.91       11.64      1.29 o 
   2  13   6        3.09        4.35      1.05 o 
   3  13   6       50.41       49.48      2.10 o 
   4  13   6      181.22      180.52      4.32 o 
   5  13   6        8.10        7.08      1.97 o 
   6  13   6        1.59       -1.92      2.26 o 
   0  14   6        0.41       -0.03      1.82 o 
   1  14   6        2.59        2.42      1.20 o 
   2  14   6      380.32      370.06      7.68 o 
   3  14   6       13.90       13.23      1.50 o 
   4  14   6      101.82      103.26      3.72 o 
   5  14   6        1.64        3.21      2.06 o 
   1  15   6        0.52        1.00      1.09 o 
   2  15   6       25.93       21.98      3.55 o 
   3  15   6        0.02        0.44      1.91 o 
   4  15   6       62.88       72.62      2.97 o 
   5  15   6        8.36       12.86      1.94 o 
   0  16   6       53.87       55.76      3.41 o 
   1  16   6       21.23       18.72      1.30 o 
   2  16   6      333.33      322.36      9.77 o 
   3  16   6       50.47       46.33      2.52 o 
   4  16   6       95.93      100.63      5.52 o 
   1  17   6       27.65       34.96      1.31 o 
   2  17   6       62.29       63.23      3.29 o 
   3  17   6       24.13       22.46      3.17 o 
   4  17   6       71.58       75.38      4.59 o 
   0  18   6       12.79       12.89      2.74 o 
   1  18   6      103.94      112.44      5.00 o 
   2  18   6        2.94        4.07      1.30 o 
   3  18   6       27.21       27.41      2.73 o 
   1  19   6        5.96        4.80      1.16 o 
   2  19   6        6.12        7.06      1.12 o 
   1   1   7     4114.20     3779.39     99.50 o 
   2   1   7        1.66        3.79      1.15 o 
   3   1   7     1473.50     1492.91     33.97 o 
   4   1   7       42.73       49.14      1.84 o 
   5   1   7       37.80       32.25      1.16 o 
   6   1   7       12.03        7.74      1.20 o 
   7   1   7       18.66       26.78      1.19 o 
   8   1   7        4.17        3.02      0.46 o 
   0   2   7    20037.54    19579.33    962.24 o 
   1   2   7     2943.18     3127.46    109.13 o 
   2   2   7       58.23       58.05      2.57 o 
   3   2   7      129.59      126.61      3.13 o 
   4   2   7       46.71       46.43      1.94 o 
   5   2   7       12.85       19.33      1.04 o 
   6   2   7        0.91       -0.10      0.89 o 
   7   2   7       23.85       28.23      1.07 o 
   8   2   7        6.39        6.20      0.53 o 
   1   3   7     2028.14     2133.45     74.65 o 
   2   3   7      573.22      600.83     21.55 o 
   3   3   7      869.54      937.57     20.60 o 
   4   3   7       67.90       81.04      2.62 o 
   5   3   7      128.66      137.32      2.65 o 
   6   3   7        1.43        0.76      0.92 o 
   7   3   7        0.33        0.59      0.73 o 
   8   3   7        3.53        2.34      0.58 o 
   0   4   7        2.01        0.21      1.31 o 
   1   4   7     2936.78     3069.81    107.28 o 
   2   4   7       48.91       30.10      2.14 o 
   3   4   7      113.78      113.45      3.75 o 
   4   4   7        5.69       11.58      1.37 o 
   5   4   7        1.31        2.00      1.03 o 
   6   4   7      115.05      124.76      3.22 o 
   7   4   7        8.83        8.84      0.81 o 
   1   5   7      488.80      539.76     19.55 o 
   2   5   7      453.42      392.67     11.48 o 
   3   5   7      639.42      610.53     12.85 o 
   4   5   7        5.37        7.23      1.45 o 
   5   5   7      254.72      257.62      4.50 o 
   6   5   7        2.70        1.47      0.86 o 
   7   5   7        2.45        2.11      0.92 o 
   0   6   7     1036.12     1378.81     68.95 o 
   1   6   7      164.46      199.82      7.96 o 
   2   6   7      573.83      635.55     23.08 o 
   3   6   7      109.12      126.67      3.56 o 
   4   6   7      384.03      372.29      9.19 o 
   5   6   7       24.64       26.75      1.45 o 
   6   6   7       28.26       30.20      1.44 o 
   7   6   7       44.21       38.72      1.47 o 
   1   7   7      393.09      481.09     17.79 o 
   2   7   7       45.74       59.92      2.28 o 
   3   7   7       30.76       23.28      2.19 o 
   4   7   7       73.03       76.69      2.10 o 
   5   7   7      282.15      271.39      5.26 o 
   6   7   7        8.07        8.52      1.26 o 
   7   7   7        0.15        0.68      0.76 o 
   0   8   7      214.17      274.14     15.24 o 
   1   8   7     1319.65     1219.34     36.59 o 
   2   8   7       34.73       36.15      1.91 o 
   3   8   7      686.44      681.57     18.15 o 
   4   8   7        7.81        8.56      1.26 o 
   5   8   7       39.13       40.04      1.87 o 
   6   8   7        2.00        0.45      1.19 o 
   7   8   7        3.57        3.47      1.00 o 
   1   9   7       18.76       17.51      1.87 o 
   2   9   7      361.55      326.80      7.65 o 
   3   9   7        9.84       22.54      9.82 o 
   4   9   7       32.93       39.41      1.57 o 
   5   9   7       72.17       67.48      1.85 o 
   6   9   7        0.00       -0.26      1.09 o 
   7   9   7        6.90        9.79      2.37 o 
   0  10   7      966.15      955.99     28.94 o 
   1  10   7       55.05       46.48      2.90 o 
   2  10   7       22.67       21.71      2.32 o 
   3  10   7       51.33       45.05      1.78 o 
   4  10   7       35.16       30.71      1.43 o 
   5  10   7       25.59       24.17      1.17 o 
   6  10   7       12.62       14.17      3.15 o 
   7  10   7        2.75        2.78      2.03 o 
   1  11   7       14.43       19.39      2.34 o 
   2  11   7        0.45        1.30      1.35 o 
   3  11   7      206.04      208.64      4.59 o 
   4  11   7       73.15       75.01      2.36 o 
   5  11   7       27.83       30.64      1.57 o 
   6  11   7        1.40        2.20      2.67 o 
   0  12   7       45.80       39.17      2.85 o 
   1  12   7        0.14        3.00      1.44 o 
   2  12   7      307.26      285.28      5.38 o 
   3  12   7        3.65        3.56      1.36 o 
   4  12   7       70.42       72.09      2.33 o 
   5  12   7       19.60       12.58      1.44 o 
   6  12   7        3.34        2.00      2.44 o 
   1  13   7      122.35      116.16      2.92 o 
   2  13   7      677.07      680.32     11.06 o 
   3  13   7      192.95      197.40      4.73 o 
   4  13   7      260.78      269.44      5.87 o 
   5  13   7       14.29       14.07      2.05 o 
   6  13   7       11.57        6.58      2.30 o 
   0  14   7      214.07      220.21      6.03 o 
   1  14   7       11.20        8.92      1.24 o 
   2  14   7       53.80       57.58      2.99 o 
   3  14   7      352.48      336.55      7.07 o 
   4  14   7      162.12      171.82      5.04 o 
   5  14   7       49.40       56.90      3.12 o 
   1  15   7        2.43        1.03      1.35 o 
   2  15   7       86.33       83.67      4.10 o 
   3  15   7        7.41        7.22      2.01 o 
   4  15   7      117.78      123.80      5.31 o 
   5  15   7        0.17       -0.86      1.75 o 
   0  16   7       65.25       68.65      3.14 o 
   1  16   7       48.16       47.93      2.23 o 
   2  16   7      282.82      270.97     17.53 o 
   3  16   7        5.17        8.56      1.84 o 
   4  16   7        6.16        5.82      1.89 o 
   1  17   7       58.27       52.66      3.10 o 
   2  17   7        0.08        1.87      1.35 o 
   3  17   7       85.17       89.13      3.82 o 
   4  17   7        0.23        0.67      1.78 o 
   0  18   7      100.03      120.29      3.77 o 
   1  18   7       40.55       42.00      1.76 o 
   2  18   7        0.72        0.29      1.21 o 
   3  18   7       21.85       22.98      2.93 o 
   1  19   7       18.66       23.53      3.32 o 
   2  19   7        0.92        0.72      1.26 o 
   1   0   8     2483.18     2056.15     76.78 o 
   2   0   8     2605.82     2580.61    147.25 o 
   3   0   8      853.13      853.97     25.95 o 
   4   0   8        0.38        2.26      1.58 o 
   5   0   8        0.04        3.46      2.29 o 
   6   0   8       75.57       75.78      2.48 o 
   7   0   8       22.76       16.47      1.47 o 
   8   0   8       20.40       18.19      1.13 o 
   1   1   8       14.75       25.70      1.07 o 
   2   1   8      122.27      130.33      6.22 o 
   3   1   8      590.77      612.01     13.35 o 
   4   1   8       13.08        8.20      1.20 o 
   5   1   8       21.12       20.84      1.02 o 
   6   1   8      259.65      249.48      4.78 o 
   7   1   8        5.67        6.22      0.89 o 
   8   1   8        0.14        0.21      0.45 o 
   0   2   8        3.36       11.30      1.66 o 
   1   2   8       56.45       61.66      2.94 o 
   2   2   8      643.79      665.99     25.61 o 
   3   2   8      351.57      334.58      7.84 o 
   4   2   8      293.69      288.88      6.46 o 
   5   2   8       12.42       11.45      0.95 o 
   6   2   8        1.40       -0.94      0.91 o 
   7   2   8        3.58        1.64      0.72 o 
   8   2   8        0.00        0.62      0.61 o 
   1   3   8     1388.16     1551.52     54.51 o 
   2   3   8      551.68      563.19     22.59 o 
   3   3   8      285.40      285.82      6.46 o 
   4   3   8       12.49        9.59      1.33 o 
   5   3   8        0.08        0.09      0.85 o 
   6   3   8       16.59       17.37      1.06 o 
   7   3   8       19.13       20.30      1.26 o 
   0   4   8     8761.54     9222.50    453.94 o 
   1   4   8     6328.26     6339.27    220.86 o 
   2   4   8       66.87       43.87      2.75 o 
   3   4   8      387.77      413.32      9.01 o 
   4   4   8      158.34      150.03      3.82 o 
   5   4   8       46.00       49.34      1.38 o 
   6   4   8       39.07       50.28      1.51 o 
   7   4   8        8.82        8.47      0.85 o 
   1   5   8       35.96       26.69      2.10 o 
   2   5   8      748.84      742.72     55.47 o 
   3   5   8      110.27      111.10      3.21 o 
   4   5   8      156.22      150.89      3.85 o 
   5   5   8       90.63       93.31      2.81 o 
   6   5   8      135.20      137.59      2.89 o 
   7   5   8        3.87        5.22      0.94 o 
   0   6   8        3.22        0.02      1.82 o 
   1   6   8      536.87      501.80     18.41 o 
   2   6   8       27.15       19.44      2.21 o 
   3   6   8        2.52        3.87      1.31 o 
   4   6   8       63.09       64.24      2.57 o 
   5   6   8       94.45       95.50      2.49 o 
   6   6   8       29.27       28.82      1.26 o 
   7   6   8       13.82       14.95      0.94 o 
   1   7   8      714.92      770.41     27.85 o 
   2   7   8      141.37      140.76      4.84 o 
   3   7   8        0.03        1.34      1.76 o 
   4   7   8        4.78        3.56      1.15 o 
   5   7   8        2.33        1.58      0.94 o 
   6   7   8        5.58        5.30      1.09 o 
   7   7   8       42.63       48.96      1.36 o 
   0   8   8     1604.13     1827.29     91.48 o 
   1   8   8      500.72      455.99     12.49 o 
   2   8   8      657.16      627.84     16.75 o 
   3   8   8      104.20      103.88      5.17 o 
   4   8   8        1.63        3.36      1.02 o 
   5   8   8       44.22       39.76      1.47 o 
   6   8   8       18.28       11.94      1.34 o 
   7   8   8        4.26        6.00      1.77 o 
   1   9   8       29.04       34.61      2.37 o 
   2   9   8      791.20      776.68     20.48 o 
   3   9   8       16.68       22.48      2.56 o 
   4   9   8       44.84       44.00      1.51 o 
   5   9   8       13.61       16.14      1.13 o 
   6   9   8       11.60       11.38      1.26 o 
   7   9   8        0.40       -1.16      2.08 o 
   0  10   8      154.65      146.49      5.99 o 
   1  10   8       82.94       76.32      3.56 o 
   2  10   8       14.08       15.08      2.81 o 
   3  10   8      364.30      366.46      7.09 o 
   4  10   8      106.16      103.42      2.71 o 
   5  10   8       35.78       32.70      1.74 o 
   6  10   8        4.72        5.64      2.87 o 
   1  11   8      351.38      356.38     10.27 o 
   2  11   8      309.55      294.14      5.43 o 
   3  11   8      197.83      188.09      4.29 o 
   4  11   8       40.98       40.97      1.98 o 
   5  11   8        1.48        2.41      1.18 o 
   6  11   8       10.59       25.40      3.22 o 
   0  12   8      131.18      129.48      5.48 o 
   1  12   8      284.62      281.27      5.38 o 
   2  12   8      630.45      616.64     11.61 o 
   3  12   8        0.39        1.15      1.32 o 
   4  12   8       21.60       20.38      1.52 o 
   5  12   8        3.66        3.23      1.15 o 
   6  12   8        0.22       -2.72      2.34 o 
   1  13   8       30.02       26.50      1.47 o 
   2  13   8      187.00      171.21      3.76 o 
   3  13   8        0.80       -0.28      1.40 o 
   4  13   8      225.61      239.52      5.33 o 
   5  13   8       12.14        8.87      1.95 o 
   6  13   8        5.51        5.54      2.27 o 
   0  14   8       21.29       18.54      4.33 o 
   1  14   8       53.15       50.37      2.27 o 
   2  14   8      161.15      160.51      4.63 o 
   3  14   8        6.08        6.84      1.45 o 
   4  14   8        3.71        6.32      2.22 o 
   5  14   8        0.94        0.87      1.98 o 
   1  15   8      118.33      111.60      2.80 o 
   2  15   8        1.68        1.40      2.21 o 
   3  15   8      136.61      119.86      4.48 o 
   4  15   8       43.53       45.49      4.05 o 
   5  15   8        4.20        2.94      1.77 o 
   0  16   8       11.53       15.03      1.79 o 
   1  16   8       30.27       35.28      1.48 o 
   2  16   8        5.19        1.65      1.80 o 
   3  16   8       44.61       37.70      2.65 o 
   4  16   8        0.49        0.35      1.85 o 
   1  17   8        6.33        7.87      1.43 o 
   2  17   8       22.40       26.14      1.65 o 
   3  17   8       79.34       86.98      5.20 o 
   4  17   8        0.17        1.62      2.44 o 
   0  18   8      403.67      459.02     11.27 o 
   1  18   8        0.37       -0.27      1.44 o 
   2  18   8       14.54       17.31      2.12 o 
   3  18   8       10.73        8.80      1.69 o 
   1  19   8        9.45       14.61      1.74 o 
   2  19   8       36.69       45.28      6.60 o 
   1   1   9      614.87      590.32     15.83 o 
   2   1   9      713.35      603.17     19.41 o 
   3   1   9      361.63      338.12      7.75 o 
   4   1   9      638.27      643.03     12.22 o 
   5   1   9        9.89       11.35      0.96 o 
   6   1   9       15.19       11.45      1.00 o 
   7   1   9        8.85        6.14      0.81 o 
   0   2   9     8508.88     8692.62    323.69 o 
   1   2   9     1090.20     1196.69     35.92 o 
   2   2   9      859.79      847.41     25.65 o 
   3   2   9      742.64      833.71     19.35 o 
   4   2   9       48.34       42.68      1.95 o 
   5   2   9       68.05       80.82      1.83 o 
   6   2   9       21.27       20.14      1.11 o 
   7   2   9        4.67        3.78      0.73 o 
   1   3   9       68.41       72.99      6.34 o 
   2   3   9     1595.13     1642.51     82.07 o 
   3   3   9      231.34      242.66      6.33 o 
   4   3   9      437.64      452.59     10.45 o 
   5   3   9        8.11        7.84      0.99 o 
   6   3   9        6.49        6.19      0.91 o 
   7   3   9       11.68       12.26      0.84 o 
   0   4   9     3553.26     3750.98    185.31 o 
   1   4   9      256.04      236.08      9.08 o 
   2   4   9     1533.45     1501.44     52.97 o 
   3   4   9      250.91      219.16      5.28 o 
   4   4   9       55.55       56.68      2.47 o 
   5   4   9      264.94      271.77      4.26 o 
   6   4   9       14.80       15.00      1.03 o 
   7   4   9        2.63        2.67      0.73 o 
   1   5   9     3010.40     3129.32    109.56 o 
   2   5   9      877.48      904.92     32.32 o 
   3   5   9      876.20      917.70     18.94 o 
   4   5   9       93.51      104.10      3.11 o 
   5   5   9       47.20       51.73      1.44 o 
   6   5   9       32.56       27.79      1.42 o 
   7   5   9       30.53       34.89      2.27 o 
   0   6   9     1524.83     1899.53     94.70 o 
   1   6   9      879.96      903.82     32.38 o 
   2   6   9      344.82      351.25      9.79 o 
   3   6   9       33.95       46.54      2.34 o 
   4   6   9       49.44       42.43      1.57 o 
   5   6   9       51.26       60.10      1.59 o 
   6   6   9       90.79       96.10      2.88 o 
   7   6   9        3.20        5.28      0.81 o 
   1   7   9      107.63       98.88      5.02 o 
   2   7   9      360.90      398.05     11.00 o 
   3   7   9       33.38       38.92      4.13 o 
   4   7   9      122.11      131.73      4.23 o 
   5   7   9       23.50       21.88      1.16 o 
   6   7   9        1.09        1.00      0.84 o 
   7   7   9       16.83       16.67      1.21 o 
   0   8   9      673.90      627.95     32.71 o 
   1   8   9      215.46      238.79      7.17 o 
   2   8   9     1214.26     1256.57     32.38 o 
   3   8   9      101.87      103.09      4.38 o 
   4   8   9      334.88      335.62      9.83 o 
   5   8   9       89.51       93.26      2.38 o 
   6   8   9        0.03        0.37      0.84 o 
   7   8   9        8.00        8.21      1.30 o 
   1   9   9       18.69       30.53      2.32 o 
   2   9   9      234.13      228.38      7.33 o 
   3   9   9       22.68       20.47      1.36 o 
   4   9   9      479.64      494.61      8.37 o 
   5   9   9        1.94        0.91      0.96 o 
   6   9   9      106.52      102.19      3.82 o 
   7   9   9        0.10        1.96      2.00 o 
   0  10   9     1503.48     1528.61     45.66 o 
   1  10   9      115.21      122.73      8.28 o 
   2  10   9      487.53      489.33     20.26 o 
   3  10   9      340.07      315.21      6.29 o 
   4  10   9      160.57      157.75      4.18 o 
   5  10   9       52.32       54.91      2.21 o 
   6  10   9        8.27        8.48      2.92 o 
   1  11   9        5.89        7.69      2.26 o 
   2  11   9      688.55      619.09     13.94 o 
   3  11   9      190.41      193.64      4.41 o 
   4  11   9      155.32      156.92      3.74 o 
   5  11   9        0.37        0.71      1.20 o 
   6  11   9       91.56      103.59      5.61 o 
   0  12   9      127.46      120.81      5.45 o 
   1  12   9       29.15       27.98      1.47 o 
   2  12   9      195.87      197.54      4.43 o 
   3  12   9      200.49      195.57      4.42 o 
   4  12   9      147.52      138.99      3.43 o 
   5  12   9       12.19        7.74      1.55 o 
   6  12   9        0.02       -1.71      2.29 o 
   1  13   9       41.98       37.49      1.75 o 
   2  13   9      117.01      112.49      2.78 o 
   3  13   9       48.67       45.50      2.09 o 
   4  13   9       47.18       42.31      1.93 o 
   5  13   9       24.91       27.22      2.73 o 
   6  13   9        0.34        0.68      2.05 o 
   0  14   9      401.26      400.88      9.66 o 
   1  14   9       51.36       48.05      2.57 o 
   2  14   9       17.92       18.10      1.86 o 
   3  14   9       52.48       61.01      2.89 o 
   4  14   9        0.01        2.27      1.16 o 
   5  14   9      172.67      197.61      8.81 o 
   1  15   9      250.90      232.82      4.98 o 
   2  15   9       68.00       51.43      3.33 o 
   3  15   9      195.52      188.68     18.35 o 
   4  15   9       30.70       39.32      2.51 o 
   5  15   9        6.03        5.48      2.42 o 
   0  16   9      113.58      107.70      4.99 o 
   1  16   9        4.23        3.72      1.10 o 
   2  16   9        5.36        3.47      1.79 o 
   3  16   9      131.29      132.23     10.80 o 
   4  16   9        7.02        9.24      1.95 o 
   1  17   9      134.90      151.41      7.33 o 
   2  17   9        3.62        1.33      1.31 o 
   3  17   9       27.89       26.82      3.12 o 
   0  18   9       45.52       37.58      5.08 o 
   1  18   9        0.02        0.45      1.38 o 
   2  18   9       64.44       76.79      6.41 o 
   3  18   9        5.34        3.26      1.50 o 
   1  19   9        2.68        3.40      1.00 o 
   2  19   9       60.01       76.07      4.30 o 
   0   0  10     6204.87     6199.98    305.28 o 
   1   0  10       74.32       71.12      4.16 o 
   2   0  10     1368.77     1387.92     79.95 o 
   3   0  10        0.20        3.91      1.49 o 
   4   0  10     1087.65     1192.98     33.41 o 
   5   0  10      210.65      193.60      4.59 o 
   6   0  10      108.27      119.67      6.48 o 
   7   0  10       79.54       78.39      2.90 o 
   1   1  10       88.22       87.03      2.78 o 
   2   1  10      457.40      517.29     16.75 o 
   3   1  10       24.54       19.73      1.39 o 
   4   1  10       11.08       14.18      1.39 o 
   5   1  10      135.52      119.26      2.37 o 
   6   1  10       96.48      102.27      2.31 o 
   7   1  10       20.19       21.14      0.98 o 
   0   2  10      683.70      661.90     25.10 o 
   1   2  10      137.04      119.64      4.29 o 
   2   2  10       76.79       71.66      3.16 o 
   3   2  10     1209.19     1182.85     25.22 o 
   4   2  10       24.84       28.86      1.94 o 
   5   2  10        9.66        9.79      1.00 o 
   6   2  10       45.73       43.53      1.32 o 
   7   2  10        1.51       -0.05      0.66 o 
   1   3  10     2987.40     3097.24    108.29 o 
   2   3  10      390.62      320.54     10.32 o 
   3   3  10       48.86       60.83      2.97 o 
   4   3  10        3.53        3.66      1.34 o 
   5   3  10        9.08        4.94      0.90 o 
   6   3  10       63.36       71.11      1.67 o 
   7   3  10        0.02        0.26      0.69 o 
   0   4  10     2755.14     2939.17    145.54 o 
   1   4  10       84.10      107.86      4.95 o 
   2   4  10     4071.60     4088.95    199.69 o 
   3   4  10      443.53      444.29      9.66 o 
   4   4  10      243.49      267.89      5.99 o 
   5   4  10       20.99       21.05      1.08 o 
   6   4  10       13.20       14.43      1.00 o 
   7   4  10       30.48       28.24      1.35 o 
   1   5  10        0.00        2.76      2.77 o 
   2   5  10       27.31       10.61      1.55 o 
   3   5  10      181.24      167.62      4.41 o 
   4   5  10      192.57      199.33      4.20 o 
   5   5  10       10.29        7.65      0.95 o 
   6   5  10      359.66      370.86      5.71 o 
   7   5  10        6.30        8.00      0.75 o 
   0   6  10     3654.51     4087.70    202.25 o 
   1   6  10       27.20       30.03      2.57 o 
   2   6  10      234.39      251.53      7.45 o 
   3   6  10       90.20      101.35      3.57 o 
   4   6  10      701.09      730.52      9.82 o 
   5   6  10      230.63      255.89      4.25 o 
   6   6  10        7.05        6.46      0.91 o 
   7   6  10        1.77        1.58      0.86 o 
   1   7  10      988.54     1000.84     27.17 o 
   2   7  10      171.97      161.44      4.47 o 
   3   7  10       98.32       91.62      4.02 o 
   4   7  10      674.27      631.51     10.44 o 
   5   7  10      110.46      116.18      3.18 o 
   6   7  10      157.91      166.26      4.51 o 
   7   7  10        6.88        3.19      1.00 o 
   0   8  10      549.38      554.86     24.09 o 
   1   8  10      474.53      469.66     12.85 o 
   2   8  10      295.21      289.16      8.45 o 
   3   8  10       58.37       57.80      3.39 o 
   4   8  10       47.95       54.82      1.78 o 
   5   8  10       10.79        7.33      1.04 o 
   6   8  10       13.89       13.97      1.00 o 
   7   8  10        0.03        1.93      2.04 o 
   1   9  10        2.23        3.47      1.87 o 
   2   9  10      676.16      616.96     16.50 o 
   3   9  10       83.24       81.82      2.50 o 
   4   9  10       23.46       23.45      1.26 o 
   5   9  10        2.43        3.34      0.96 o 
   6   9  10        0.07        1.94      2.76 o 
   7   9  10        1.96        2.01      1.91 o 
   0  10  10       44.21       56.23      3.76 o 
   1  10  10      137.32      128.12      5.12 o 
   2  10  10        6.04        4.32      1.54 o 
   3  10  10       86.10       96.35      2.78 o 
   4  10  10       77.83       78.28      2.71 o 
   5  10  10       40.97       46.88      2.79 o 
   6  10  10        1.89        3.65      2.71 o 
   1  11  10     1209.50     1126.81     20.39 o 
   2  11  10       59.90       49.06      2.30 o 
   3  11  10      126.52      131.63      3.36 o 
   4  11  10      221.72      215.10      4.70 o 
   5  11  10       63.44       63.08      3.50 o 
   6  11  10      142.16      156.11      7.32 o 
   0  12  10     1062.26     1023.62     42.86 o 
   1  12  10        0.15        1.29      1.66 o 
   2  12  10      263.08      250.72      4.96 o 
   3  12  10      709.06      730.72     13.95 o 
   4  12  10        2.67        1.21      1.27 o 
   5  12  10       91.42       85.65      7.04 o 
   6  12  10        1.46        0.47      2.21 o 
   1  13  10      366.92      348.01      6.14 o 
   2  13  10      462.93      426.55      8.10 o 
   3  13  10        7.22        5.62      1.49 o 
   4  13  10      120.76      132.10      3.43 o 
   5  13  10       38.09       26.95      4.67 o 
   0  14  10     1078.97      934.57     20.67 o 
   1  14  10       39.00       41.04      1.76 o 
   2  14  10       76.55       76.45      2.99 o 
   3  14  10       78.37       88.34      3.11 o 
   4  14  10        8.76        5.26      1.21 o 
   5  14  10       39.81       45.85      3.75 o 
   1  15  10        6.77        4.81      1.39 o 
   2  15  10      127.82      145.44      7.90 o 
   3  15  10      117.56      138.77      7.46 o 
   4  15  10        6.37        7.02      1.81 o 
   0  16  10       59.12       56.69      3.57 o 
   1  16  10        7.29        8.87      1.14 o 
   2  16  10       18.12       13.78      1.92 o 
   3  16  10       32.01       37.34      7.20 o 
   4  16  10        6.68       10.03      2.95 o 
   1  17  10       87.44       90.74      3.47 o 
   2  17  10       23.25       21.08      1.56 o 
   3  17  10        9.84       11.55      2.58 o 
   0  18  10        5.61        9.64      1.91 o 
   1  18  10       10.17       11.64      1.55 o 
   2  18  10       14.85       22.75      1.82 o 
   3  18  10        0.09        0.45      2.03 o 
   1  19  10        1.08        1.68      0.92 o 
   1   1  11       61.04       79.05      3.75 o 
   2   1  11      578.00      509.52     16.65 o 
   3   1  11      428.73      425.80      8.90 o 
   4   1  11      210.54      221.08      5.91 o 
   5   1  11        1.11        2.39      0.93 o 
   6   1  11       14.86       13.18      1.07 o 
   7   1  11        0.40        0.56      0.70 o 
   0   2  11     1804.66     1875.50     69.81 o 
   1   2  11      404.50      382.68     12.00 o 
   2   2  11      565.34      624.47     48.83 o 
   3   2  11      155.33      173.88      4.30 o 
   4   2  11        3.14        2.53      1.38 o 
   5   2  11      502.31      487.88      7.50 o 
   6   2  11        4.45        4.21      0.87 o 
   7   2  11        3.73        1.74      0.71 o 
   1   3  11     1748.80     1870.98     56.04 o 
   2   3  11      239.86      256.17     10.81 o 
   3   3  11      140.21      177.81      5.85 o 
   4   3  11      202.12      201.43      4.83 o 
   5   3  11        0.10        2.04      0.87 o 
   6   3  11        5.51        4.06      0.86 o 
   7   3  11        2.76        1.35      0.71 o 
   0   4  11       33.35       47.03      4.13 o 
   1   4  11        5.14       11.02      6.75 o 
   2   4  11      131.55      125.94      5.24 o 
   3   4  11       34.38       22.71      2.12 o 
   4   4  11       15.53       14.90      1.39 o 
   5   4  11       49.80       48.48      1.48 o 
   6   4  11        1.36        0.84      0.89 o 
   7   4  11       23.14       25.34      0.97 o 
   1   5  11       33.15       43.73      2.95 o 
   2   5  11      277.13      258.79      8.88 o 
   3   5  11      366.07      336.67      8.37 o 
   4   5  11      133.05      124.36      2.34 o 
   5   5  11       42.45       35.07      1.27 o 
   6   5  11       51.06       45.91      1.41 o 
   7   5  11       31.50       24.77      2.16 o 
   0   6  11      343.85      423.18     22.48 o 
   1   6  11      245.84      258.73      9.72 o 
   2   6  11      192.83      195.92      5.74 o 
   3   6  11      470.14      506.81     12.03 o 
   4   6  11        3.51        3.97      1.03 o 
   5   6  11      299.44      315.32      5.06 o 
   6   6  11        3.58        5.09      0.87 o 
   7   6  11        5.30        7.58      1.07 o 
   1   7  11     2579.57     2579.48     65.39 o 
   2   7  11     1794.41     1797.77     41.61 o 
   3   7  11      316.92      313.24      9.34 o 
   4   7  11       90.02       93.59      3.48 o 
   5   7  11        1.06        0.89      1.00 o 
   6   7  11       26.57       28.93      1.72 o 
   7   7  11       31.99       27.24      3.87 o 
   0   8  11     3799.22     3716.24    108.96 o 
   1   8  11       13.58       18.81      3.85 o 
   2   8  11      393.33      391.15     10.45 o 
   3   8  11      995.90     1021.05     21.34 o 
   4   8  11        7.69        8.75      1.09 o 
   5   8  11      159.41      160.33      3.32 o 
   6   8  11        2.05        0.28      1.18 o 
   7   8  11      145.34      128.26      5.83 o 
   1   9  11     2612.04     2684.21     67.99 o 
   2   9  11      521.30      534.09     39.38 o 
   3   9  11      141.63      132.35      3.72 o 
   4   9  11        0.04        2.39      2.59 o 
   5   9  11       24.53       27.88      1.42 o 
   6   9  11       68.49       70.13      4.66 o 
   0  10  11     3053.68     3091.99     90.14 o 
   1  10  11       40.17       40.48      3.01 o 
   2  10  11      495.01      501.61     10.39 o 
   3  10  11       21.13       19.83      1.55 o 
   4  10  11      306.24      315.06      7.12 o 
   5  10  11      276.26      299.31      6.65 o 
   6  10  11       12.85       18.36      2.97 o 
   1  11  11       36.16       36.74      2.67 o 
   2  11  11      624.40      681.64     12.45 o 
   3  11  11       70.54       69.07      2.37 o 
   4  11  11      378.71      417.43      8.92 o 
   5  11  11        8.03        7.75      1.30 o 
   6  11  11      150.94      208.16      9.09 o 
   0  12  11       81.30      107.68      5.92 o 
   1  12  11        0.54        2.67      1.69 o 
   2  12  11      162.74      146.96      4.76 o 
   3  12  11        6.45       10.26      1.47 o 
   4  12  11       18.20       21.04      1.53 o 
   5  12  11        1.77        2.03      1.16 o 
   6  12  11        0.25        2.16      2.17 o 
   1  13  11      112.52      100.94      3.15 o 
   2  13  11        1.19        1.70      1.10 o 
   3  13  11       75.21       81.16      2.83 o 
   4  13  11       11.88       15.40      1.60 o 
   5  13  11        2.81        2.15      1.13 o 
   0  14  11      164.78      144.07      5.73 o 
   1  14  11       97.87       93.20      2.26 o 
   2  14  11       11.24       12.81      1.65 o 
   3  14  11       52.37       47.92      3.97 o 
   4  14  11       14.44       16.42      2.04 o 
   5  14  11       46.79       54.09      3.89 o 
   1  15  11        4.92        4.06      1.34 o 
   2  15  11        2.80        1.13      2.25 o 
   3  15  11        0.19        1.42      2.16 o 
   4  15  11        9.17        6.45      2.89 o 
   0  16  11        6.26       11.17      2.42 o 
   1  16  11        0.48        0.34      1.15 o 
   2  16  11       15.73       12.95      1.87 o 
   3  16  11        8.69       11.21      2.66 o 
   4  16  11       57.49       70.32      4.47 o 
   1  17  11        5.88        2.11      1.57 o 
   2  17  11       12.59       17.50      3.68 o 
   3  17  11        0.32       -0.35      2.26 o 
   0  18  11       53.43       58.63      6.49 o 
   1  18  11       17.60       21.03      1.92 o 
   2  18  11        5.45        4.60      1.40 o 
   1  19  11       42.37       47.46      4.64 o 
   0   0  12     3888.56     4034.57    199.15 o 
   2   0  12     1391.13     1377.98     79.52 o 
   3   0  12     1308.14     1310.34     39.28 o 
   4   0  12       98.20      121.05      7.52 o 
   5   0  12      144.10      151.74      4.51 o 
   6   0  12       11.70       14.59      1.52 o 
   7   0  12       69.48       61.20      4.23 o 
   1   1  12       22.57       23.91      1.95 o 
   2   1  12      298.67      332.65     13.49 o 
   3   1  12       53.59       35.21      2.07 o 
   4   1  12       91.38      108.39      4.90 o 
   5   1  12      136.26      141.93      3.50 o 
   6   1  12       21.30       25.23      1.13 o 
   7   1  12       79.30       71.30      1.88 o 
   0   2  12     4859.77     5248.62    258.89 o 
   1   2  12      991.77     1048.85     31.72 o 
   2   2  12       65.08       77.82      3.30 o 
   3   2  12      171.63      155.38      4.42 o 
   4   2  12       11.25        7.41      1.29 o 
   5   2  12       89.77       91.47      2.04 o 
   6   2  12        1.68        2.06      0.84 o 
   7   2  12        0.24        2.11      0.92 o 
   1   3  12     2794.50     3086.11     92.22 o 
   2   3  12     1948.99     1729.91     45.60 o 
   3   3  12       32.71       32.39      3.99 o 
   4   3  12      544.34      511.01      7.02 o 
   5   3  12       16.46       14.39      1.00 o 
   6   3  12      103.95      102.66      2.12 o 
   7   3  12       24.07       22.38      1.19 o 
   0   4  12     6345.70     7092.91    349.73 o 
   1   4  12       42.63       34.59      2.19 o 
   2   4  12      344.89      323.37      7.70 o 
   3   4  12      416.05      432.31     11.98 o 
   4   4  12        3.86        6.68      0.91 o 
   5   4  12        0.34        0.46      0.88 o 
   6   4  12       70.10       71.29      1.90 o 
   7   4  12       54.90       50.85      3.14 o 
   1   5  12     3548.05     3795.18     95.86 o 
   2   5  12       19.02       39.54      2.33 o 
   3   5  12       42.53       49.53      2.91 o 
   4   5  12      149.28      161.52      2.72 o 
   5   5  12       15.61       12.72      1.07 o 
   6   5  12       37.72       41.89      2.38 o 
   7   5  12        6.38        6.01      1.05 o 
   0   6  12     2007.46     2149.05    107.26 o 
   1   6  12      721.66      772.04     20.35 o 
   2   6  12      196.57      186.92     10.15 o 
   3   6  12        0.09        1.26      1.90 o 
   4   6  12       94.41      100.25      2.58 o 
   5   6  12      337.36      338.93      5.59 o 
   6   6  12       18.42       19.93      1.03 o 
   7   6  12       15.37       14.60      1.14 o 
   1   7  12       86.25       98.94      4.02 o 
   2   7  12        3.76        0.78      1.80 o 
   3   7  12      126.87      149.09      5.04 o 
   4   7  12      150.56      145.23      3.20 o 
   5   7  12       19.82       22.81      1.46 o 
   6   7  12        6.27        4.23      1.71 o 
   7   7  12        1.75        2.73      2.02 o 
   0   8  12       16.27       37.99      5.40 o 
   1   8  12      316.00      283.03      8.43 o 
   2   8  12       17.04       13.63      2.14 o 
   3   8  12      773.02      735.20     21.55 o 
   4   8  12       65.53       76.47      2.30 o 
   5   8  12       34.00       33.56      1.52 o 
   6   8  12        5.90        5.28      0.92 o 
   1   9  12        0.87        2.32      2.13 o 
   2   9  12        0.44        0.71      1.43 o 
   3   9  12        0.19        1.46      1.38 o 
   4   9  12       54.26       58.09      2.36 o 
   5   9  12       27.98       27.01      1.67 o 
   6   9  12        3.77        2.51      1.89 o 
   0  10  12       37.67       34.69      3.64 o 
   1  10  12      178.70      160.51      5.02 o 
   2  10  12       13.65       10.80      2.17 o 
   3  10  12      237.27      224.21      6.36 o 
   4  10  12        4.50        2.80      1.45 o 
   5  10  12       87.65       84.73      3.65 o 
   6  10  12       20.73       13.39      6.74 o 
   1  11  12      368.50      368.70     16.24 o 
   2  11  12      477.88      475.69     13.13 o 
   3  11  12        0.26        0.29      1.42 o 
   4  11  12      137.57      134.11      3.79 o 
   5  11  12        4.01        4.78      1.21 o 
   6  11  12       40.27       41.51      3.33 o 
   0  12  12      657.79      566.55     14.96 o 
   1  12  12      360.22      325.79     11.03 o 
   2  12  12      228.07      222.21      9.59 o 
   3  12  12      469.26      444.10     10.95 o 
   4  12  12      253.96      267.84      7.91 o 
   5  12  12       44.70       38.60      9.86 o 
   1  13  12      832.46      783.60     16.21 o 
   2  13  12      252.53      251.95      4.53 o 
   3  13  12       10.45       11.42      1.61 o 
   4  13  12       51.87       52.67      2.27 o 
   5  13  12        0.06        1.52      1.10 o 
   0  14  12      705.45      669.70     21.52 o 
   1  14  12      330.90      333.55      5.73 o 
   2  14  12      151.84      147.16      8.04 o 
   3  14  12      103.48      119.40      6.79 o 
   4  14  12        0.11       -0.19      1.27 o 
   1  15  12      337.60      331.18     18.41 o 
   2  15  12       26.73       17.28      2.54 o 
   3  15  12        4.31        4.75      2.20 o 
   0  16  12       38.52       39.75      3.03 o 
   1  16  12       13.82       11.08      1.21 o 
   2  16  12       32.29       36.75      2.22 o 
   3  16  12        0.01        1.50      2.55 o 
   1  17  12       56.65       69.13      5.47 o 
   2  17  12       13.53       11.91      2.24 o 
   3  17  12        0.26        1.40      2.25 o 
   0  18  12       38.23       42.28      3.37 o 
   1  18  12       13.79       16.50      1.50 o 
   2  18  12        0.80        1.46      1.28 o 
   1   1  13       78.19       97.73      6.43 o 
   2   1  13       91.05      137.83      3.95 o 
   3   1  13       16.26       14.91      1.75 o 
   4   1  13        1.18       -0.20      0.92 o 
   5   1  13        5.06        6.02      0.96 o 
   6   1  13        0.00        0.04      0.82 o 
   7   1  13        2.29        2.23      0.83 o 
   0   2  13     1769.34     1982.31     98.62 o 
   1   2  13      258.27      253.40      8.32 o 
   2   2  13      598.88      566.52     12.67 o 
   3   2  13       40.37       43.29      2.30 o 
   4   2  13       33.53       30.29      1.23 o 
   5   2  13       27.73       23.91      1.16 o 
   6   2  13        1.50        0.89      0.85 o 
   7   2  13        9.55        9.47      0.91 o 
   1   3  13     1658.75     1643.67     58.04 o 
   2   3  13        0.24        2.04      1.32 o 
   3   3  13       76.88       79.89      3.75 o 
   4   3  13       28.64       20.90      1.09 o 
   5   3  13        1.10        0.94      0.91 o 
   6   3  13       56.89       51.01      1.44 o 
   7   3  13        3.09        5.03      0.75 o 
   0   4  13      322.55      421.56     22.37 o 
   1   4  13        1.23        3.96      3.30 o 
   2   4  13      734.87      747.71     16.53 o 
   3   4  13      102.73      103.74      3.94 o 
   4   4  13       25.26       25.60      1.16 o 
   5   4  13        1.57        0.70      0.94 o 
   6   4  13        3.53        3.52      0.93 o 
   7   4  13       15.98       13.91      1.15 o 
   1   5  13      203.40      171.80      4.64 o 
   2   5  13        0.11        1.39      1.48 o 
   3   5  13        0.03        0.18      1.90 o 
   4   5  13       66.07       70.69      1.72 o 
   5   5  13       38.12       36.07      1.41 o 
   6   5  13       31.97       37.84      1.72 o 
   7   5  13        1.28        0.93      0.96 o 
   0   6  13       74.65       67.40     13.90 o 
   1   6  13      299.54      280.46      8.23 o 
   2   6  13      914.23      905.14     21.46 o 
   3   6  13       37.19       37.13      2.85 o 
   4   6  13       88.13       84.34      2.20 o 
   5   6  13      270.39      263.16      4.10 o 
   6   6  13       21.52       15.90      1.06 o 
   7   6  13       56.89       41.69      2.78 o 
   1   7  13      190.81      192.82      6.42 o 
   2   7  13      151.27      171.71      8.15 o 
   3   7  13        0.30        0.68      1.17 o 
   4   7  13        0.24       -0.19      1.17 o 
   5   7  13       75.74       81.87      2.37 o 
   6   7  13        6.91        5.79      0.98 o 
   7   7  13       23.55       25.51      2.44 o 
   0   8  13      701.55      618.89     23.59 o 
   1   8  13       46.56       53.60      3.13 o 
   2   8  13       21.94       21.44      2.40 o 
   3   8  13       63.75       67.93      2.56 o 
   4   8  13       47.30       46.63      1.79 o 
   5   8  13       47.85       52.79      1.87 o 
   6   8  13        5.84        2.54      1.09 o 
   1   9  13      499.58      517.91     17.23 o 
   2   9  13      413.77      370.77      7.11 o 
   3   9  13      582.27      580.51     12.17 o 
   4   9  13      398.73      417.40      8.95 o 
   5   9  13       98.82       99.64      3.01 o 
   6   9  13        2.26        2.95      1.05 o 
   0  10  13        1.69        2.96      2.04 o 
   1  10  13      168.69      195.76      7.35 o 
   2  10  13      788.23      760.41     13.44 o 
   3  10  13       25.13       32.21      2.48 o 
   4  10  13       44.35       52.24      2.28 o 
   5  10  13       67.62       74.35      3.43 o 
   6  10  13       15.99       10.74      3.88 o 
   1  11  13      190.73      211.59      7.45 o 
   2  11  13        2.58        1.64      1.78 o 
   3  11  13      102.84      108.12      3.85 o 
   4  11  13      269.01      286.74      6.57 o 
   5  11  13        1.29        2.01      1.15 o 
   6  11  13       15.09       16.72      2.61 o 
   0  12  13        3.51        9.40      4.16 o 
   1  12  13        8.09        6.81      1.83 o 
   2  12  13       58.99       58.56      1.84 o 
   3  12  13      127.59      128.11      4.71 o 
   4  12  13        1.12        1.52      1.29 o 
   5  12  13       15.92       15.37      3.68 o 
   1  13  13       44.35       41.54      2.26 o 
   2  13  13       84.65       79.66      2.61 o 
   3  13  13        3.81        3.98      1.48 o 
   4  13  13        0.82        0.26      1.33 o 
   5  13  13        1.27        1.69      1.05 o 
   0  14  13       38.36       38.26      3.68 o 
   1  14  13       13.02       14.10      1.46 o 
   2  14  13       96.49      103.22      4.40 o 
   3  14  13       10.78        9.64      1.48 o 
   4  14  13       19.16       19.88      1.71 o 
   1  15  13        7.05        3.46      1.46 o 
   2  15  13        1.74        2.87      2.21 o 
   3  15  13       34.67       44.11      2.94 o 
   0  16  13       21.21       25.79      2.48 o 
   1  16  13       31.57       41.81      2.51 o 
   2  16  13       65.25       57.77      5.18 o 
   3  16  13        2.64       -1.14      2.59 o 
   1  17  13      115.33      135.06     17.01 o 
   2  17  13       13.21       10.11      2.78 o 
   0  18  13        1.77       -0.89      1.98 o 
   1  18  13        0.07        1.20      1.11 o 
   2  18  13        1.18        0.70      1.20 o 
   0   0  14     2136.93     2138.61    106.27 o 
   1   0  14        0.93        2.10      1.73 o 
   2   0  14       12.09        9.63      2.09 o 
   3   0  14      120.73      134.25      7.40 o 
   4   0  14        0.01       -0.20      1.35 o 
   5   0  14      200.92      179.90      4.37 o 
   6   0  14        6.81        1.35      1.11 o 
   7   0  14       18.38       17.09      1.32 o 
   1   1  14     1599.01     1730.69     40.08 o 
   2   1  14      359.77      315.91      7.52 o 
   3   1  14        4.79        3.22      1.61 o 
   4   1  14       41.59       44.16      1.42 o 
   5   1  14       82.12       90.26      2.14 o 
   6   1  14       11.99        8.59      0.93 o 
   7   1  14       76.40       68.20      2.93 o 
   0   2  14      933.83      890.41     45.17 o 
   1   2  14      311.35      337.09      8.59 o 
   2   2  14     1148.12     1092.21     23.67 o 
   3   2  14      394.66      441.06     10.08 o 
   4   2  14       12.12       12.47      1.04 o 
   5   2  14      181.05      174.22      4.06 o 
   6   2  14        2.10        1.10      0.85 o 
   7   2  14        0.56        0.46      0.68 o 
   1   3  14      813.72      899.64     21.30 o 
   2   3  14      940.01      868.27     20.59 o 
   3   3  14        4.36        1.84      2.44 o 
   4   3  14      213.42      193.49      3.20 o 
   5   3  14       79.65       78.38      1.87 o 
   6   3  14        7.05        6.55      1.15 o 
   7   3  14       29.01       33.03      2.21 o 
   0   4  14       90.67       91.48      4.38 o 
   1   4  14     1361.27     1372.29     28.94 o 
   2   4  14        1.62        4.98      2.06 o 
   3   4  14      809.34      845.07     25.65 o 
   4   4  14      227.97      227.19      3.57 o 
   5   4  14       57.71       61.81      1.67 o 
   6   4  14        8.33        3.78      0.92 o 
   7   4  14       12.09        8.34      0.71 o 
   1   5  14      561.66      590.47     13.07 o 
   2   5  14      129.76      126.93      4.55 o 
   3   5  14      258.53      255.26     10.82 o 
   4   5  14      309.12      325.48      5.73 o 
   5   5  14       22.80       20.17      1.21 o 
   6   5  14       22.71       23.50      1.19 o 
   7   5  14       10.71        8.97      0.73 o 
   0   6  14      395.67      392.98     13.00 o 
   1   6  14       11.98        9.48      1.59 o 
   2   6  14      478.84      423.45     11.98 o 
   3   6  14      531.05      551.31     12.68 o 
   4   6  14       86.26       99.84      2.75 o 
   5   6  14        0.11        0.43      1.06 o 
   6   6  14        9.96       10.83      0.96 o 
   7   6  14        0.48        1.68      1.87 o 
   1   7  14       23.80       23.25      2.43 o 
   2   7  14      593.28      611.24     15.15 o 
   3   7  14      245.98      253.96      6.63 o 
   4   7  14      148.51      151.37      6.52 o 
   5   7  14       15.12       14.16      1.25 o 
   6   7  14        1.17        1.31      0.92 o 
   0   8  14      160.13      119.67      5.59 o 
   1   8  14      170.98      155.35      5.66 o 
   2   8  14      203.58      207.00      5.86 o 
   3   8  14      192.51      181.83      4.81 o 
   4   8  14        0.39        0.56      1.34 o 
   5   8  14        1.99        1.36      1.25 o 
   6   8  14        0.18       -0.67      1.02 o 
   1   9  14      618.57      560.78     10.77 o 
   2   9  14        9.47       17.21      1.61 o 
   3   9  14        8.26        6.62      1.54 o 
   4   9  14      150.91      160.06      4.28 o 
   5   9  14       15.49       12.37      2.05 o 
   6   9  14       15.43       11.16      5.40 o 
   0  10  14       36.08       38.82      4.11 o 
   1  10  14      562.60      519.30      9.31 o 
   2  10  14      971.61      972.08     16.88 o 
   3  10  14     1057.42     1059.22     21.39 o 
   4  10  14       63.79       61.84      2.44 o 
   5  10  14       31.59       29.44      3.16 o 
   6  10  14       35.95       42.85      3.27 o 
   1  11  14      743.49      680.99     13.78 o 
   2  11  14      117.30      120.35      3.57 o 
   3  11  14      107.08      114.61      3.51 o 
   4  11  14       98.75      100.95      3.12 o 
   5  11  14        6.47        3.88      1.21 o 
   0  12  14      602.72      618.72     27.19 o 
   1  12  14       66.91       57.92      3.67 o 
   2  12  14       92.22       89.22      4.22 o 
   3  12  14      133.79      124.56      6.03 o 
   4  12  14        1.55        3.24      1.39 o 
   5  12  14       74.43       72.10      4.57 o 
   1  13  14      166.68      151.74      5.33 o 
   2  13  14        0.25        0.95      1.42 o 
   3  13  14       80.37       75.09      2.69 o 
   4  13  14       32.71       35.32      2.12 o 
   0  14  14      226.66      221.24      8.62 o 
   1  14  14       14.76       16.18      1.39 o 
   2  14  14       17.99       17.41      2.95 o 
   3  14  14       76.09       74.54      3.14 o 
   4  14  14        6.61        4.71      1.34 o 
   1  15  14       11.63       12.83      1.52 o 
   2  15  14        0.47       -0.48      1.80 o 
   3  15  14       14.48       17.75      2.37 o 
   0  16  14       83.73       86.37      3.97 o 
   1  16  14       27.35       33.69      2.26 o 
   2  16  14        1.15        0.60      1.78 o 
   3  16  14       18.83       20.06      2.97 o 
   1  17  14        2.42        2.79      1.40 o 
   2  17  14       16.36       17.00      3.44 o 
   0  18  14       12.65       10.72      2.18 o 
   1  18  14        1.64        0.33      0.88 o 
   1   1  15      400.15      365.57      7.28 o 
   2   1  15      203.11      246.48      6.74 o 
   3   1  15       82.90       84.93      4.10 o 
   4   1  15       24.76       19.74      1.15 o 
   5   1  15       64.82       60.77      1.69 o 
   6   1  15       24.78       19.72      1.20 o 
   7   1  15        2.48        0.82      0.71 o 
   0   2  15      385.61      419.28      9.42 o 
   1   2  15       16.77       11.19      1.45 o 
   2   2  15        1.14        2.47      1.66 o 
   3   2  15       24.52       23.96      2.11 o 
   4   2  15       33.21       30.94      1.28 o 
   5   2  15       85.60       71.87      1.96 o 
   6   2  15        1.04        0.35      1.13 o 
   7   2  15        2.62        3.35      0.78 o 
   1   3  15      363.29      308.77      6.81 o 
   2   3  15        5.58        1.50      1.53 o 
   3   3  15       67.47       63.99      3.24 o 
   4   3  15      141.33      133.67      3.00 o 
   5   3  15       38.55       30.80      1.27 o 
   6   3  15       29.59       33.05      1.55 o 
   7   3  15        5.64        7.20      0.72 o 
   0   4  15      955.72     1003.77     23.68 o 
   1   4  15      325.00      290.56      7.70 o 
   2   4  15      258.75      222.60      6.46 o 
   3   4  15       10.80       12.99      1.83 o 
   4   4  15      120.99      121.10      2.65 o 
   5   4  15        0.64       -0.42      1.06 o 
   6   4  15        6.85        5.37      0.94 o 
   7   4  15       11.98        8.00      0.72 o 
   1   5  15       34.88       37.38      2.38 o 
   2   5  15       28.22       27.01      2.29 o 
   3   5  15      205.05      214.29      5.44 o 
   4   5  15       53.02       55.52      1.92 o 
   5   5  15       25.67       22.17      1.40 o 
   6   5  15       16.14       13.42      1.82 o 
   7   5  15        2.01        1.87      0.81 o 
   0   6  15       76.24       94.03      4.82 o 
   1   6  15      708.78      735.79     17.69 o 
   2   6  15      204.42      208.06      6.27 o 
   3   6  15       89.21      102.23      3.12 o 
   4   6  15      124.72      117.17      3.49 o 
   5   6  15        3.07        7.25      1.14 o 
   6   6  15       23.11       25.32      2.30 o 
   1   7  15       51.87       40.84      2.81 o 
   2   7  15      103.22       87.86      2.83 o 
   3   7  15     1103.21     1158.40     25.24 o 
   4   7  15       55.54       52.34      1.96 o 
   5   7  15      223.97      219.65      4.57 o 
   6   7  15       28.68       24.46      4.35 o 
   0   8  15      280.02      254.75     15.36 o 
   1   8  15        0.61        1.14      1.75 o 
   2   8  15      300.05      315.71      6.41 o 
   3   8  15       55.17       55.46      2.41 o 
   4   8  15      278.06      314.61      7.12 o 
   5   8  15      257.11      249.01      6.10 o 
   6   8  15        0.20        0.26      0.97 o 
   1   9  15        6.83        5.16      1.63 o 
   2   9  15      280.26      268.96      5.63 o 
   3   9  15       66.23       61.69      2.56 o 
   4   9  15       16.04       13.83      1.75 o 
   5   9  15        0.36        0.54      1.19 o 
   6   9  15        0.02        0.21      1.77 o 
   0  10  15        9.27        9.91      3.34 o 
   1  10  15      210.65      195.28      4.37 o 
   2  10  15        1.58        1.95      1.53 o 
   3  10  15      144.03      142.48      4.99 o 
   4  10  15       13.76        9.90      1.57 o 
   5  10  15        0.13        0.46      1.13 o 
   6  10  15        0.78        0.78      0.99 o 
   1  11  15        5.04        6.94      1.88 o 
   2  11  15        5.38        9.09      1.72 o 
   3  11  15      121.18      127.69      6.91 o 
   4  11  15        0.87       -0.38      1.33 o 
   5  11  15       30.80       25.23      4.12 o 
   0  12  15        0.21       -3.57      3.59 o 
   1  12  15        5.51        3.18      1.62 o 
   2  12  15        4.21        2.45      1.14 o 
   3  12  15       34.54       35.79      2.43 o 
   4  12  15       17.48       14.48      2.11 o 
   1  13  15        6.66        6.60      1.45 o 
   2  13  15       46.83       52.21      2.89 o 
   3  13  15       81.38       98.70      4.83 o 
   4  13  15       14.63       16.29      1.56 o 
   0  14  15       17.58       12.18      2.90 o 
   1  14  15       19.12       19.97      1.58 o 
   2  14  15       28.61       29.88      2.37 o 
   3  14  15        8.37        8.58      1.61 o 
   4  14  15        1.53        0.34      1.35 o 
   1  15  15       96.71      102.08      3.22 o 
   2  15  15        0.04       -0.09      1.76 o 
   0  16  15        0.37        1.49      1.55 o 
   1  16  15        2.90        2.82      1.60 o 
   2  16  15        0.01       -1.00      1.70 o 
   1  17  15        3.74        2.03      1.26 o 
   2  17  15        7.66        5.58      1.40 o 
   0  18  15       38.46       46.73      3.20 o 
   0   0  16      969.37      966.62     42.78 o 
   1   0  16      334.53      345.94      8.92 o 
   2   0  16       53.94       70.19      3.98 o 
   3   0  16      194.46      184.19     16.83 o 
   4   0  16      116.25      118.08      5.21 o 
   5   0  16       47.44       42.93      2.53 o 
   6   0  16       27.68       24.99      1.79 o 
   7   0  16        0.00        0.27      1.12 o 
   1   1  16        7.70       10.18      1.23 o 
   2   1  16       10.43       10.80      1.67 o 
   3   1  16      287.70      289.04     10.85 o 
   4   1  16      202.98      199.45      3.64 o 
   5   1  16       44.38       42.04      1.51 o 
   6   1  16       50.71       44.10      1.55 o 
   7   1  16       57.00       45.28      3.14 o 
   0   2  16      172.51      192.47      5.59 o 
   1   2  16       81.96       63.51      2.42 o 
   2   2  16      463.92      467.16     11.64 o 
   3   2  16      294.40      322.23      5.97 o 
   4   2  16       11.50       14.75      1.24 o 
   5   2  16        3.94        4.54      1.09 o 
   6   2  16       68.86       75.33      2.30 o 
   7   2  16       24.73       16.24      1.61 o 
   1   3  16        7.11       23.68      3.88 o 
   2   3  16      145.87      158.97      4.33 o 
   3   3  16        7.08        6.12      1.38 o 
   4   3  16      387.11      383.45      5.91 o 
   5   3  16      231.27      236.70      4.29 o 
   6   3  16        2.91        2.41      1.00 o 
   7   3  16        6.77        5.00      0.65 o 
   0   4  16       53.97       50.07      2.68 o 
   1   4  16      242.17      262.35      6.06 o 
   2   4  16      287.03      266.08      6.33 o 
   3   4  16       32.92       38.01      1.96 o 
   4   4  16       97.55      103.60      4.29 o 
   5   4  16       59.93       45.52      1.73 o 
   6   4  16       34.95       35.29      1.46 o 
   1   5  16       27.37       33.21      2.39 o 
   2   5  16     1194.50     1126.85     30.93 o 
   3   5  16      241.80      240.94      5.54 o 
   4   5  16      147.50      146.76      3.88 o 
   5   5  16       77.17       81.36      2.56 o 
   6   5  16        5.62        5.18      0.87 o 
   0   6  16      544.03      567.66     13.95 o 
   1   6  16        0.60        2.66      1.85 o 
   2   6  16      358.96      348.29      6.86 o 
   3   6  16       87.35      100.17      4.47 o 
   4   6  16        5.52        9.57      1.20 o 
   5   6  16       58.70       57.09      1.92 o 
   6   6  16       25.71       23.39      2.70 o 
   1   7  16      230.37      237.00      6.04 o 
   2   7  16        0.06        5.15      2.09 o 
   3   7  16       96.63      105.88      3.48 o 
   4   7  16       39.49       35.12      2.53 o 
   5   7  16       49.59       44.30      1.99 o 
   6   7  16        1.58        1.94      1.01 o 
   0   8  16       42.02       34.87      2.31 o 
   1   8  16       79.70       74.77      2.19 o 
   2   8  16      147.35      158.85      7.12 o 
   3   8  16     1366.25     1338.12     26.77 o 
   4   8  16        2.03        3.44      1.40 o 
   5   8  16       67.13       67.45      2.50 o 
   6   8  16        3.59        2.93      1.54 o 
   1   9  16      916.15      883.30     13.69 o 
   2   9  16      812.33      795.71     14.03 o 
   3   9  16        7.01        6.19      2.25 o 
   4   9  16       99.92      102.87      3.66 o 
   5   9  16      186.11      200.26      5.31 o 
   6   9  16        3.48        2.75      0.94 o 
   0  10  16      587.14      577.73     15.41 o 
   1  10  16       12.77       17.67      1.65 o 
   2  10  16      355.50      370.20      7.21 o 
   3  10  16      104.96      105.56      3.97 o 
   4  10  16        1.44        1.55      1.44 o 
   5  10  16        7.15        9.76      1.37 o 
   1  11  16      450.23      448.71      9.56 o 
   2  11  16       38.20       34.43      2.10 o 
   3  11  16        0.01       -0.09      1.44 o 
   4  11  16       43.11       46.07      5.66 o 
   0  12  16       38.24       20.92      4.32 o 
   1  12  16       23.86       19.01      1.80 o 
   2  12  16       87.84       80.81      2.25 o 
   3  12  16       16.75       14.29      1.58 o 
   4  12  16        0.02        0.97      1.35 o 
   5  12  16       19.59       11.76      1.34 o 
   1  13  16       25.07       24.49      1.88 o 
   2  13  16       32.60       40.22      1.93 o 
   3  13  16        1.36        3.58      1.54 o 
   4  13  16       83.97       86.16      3.93 o 
   0  14  16       25.19       20.76      3.00 o 
   1  14  16        9.94        7.51      1.50 o 
   2  14  16       11.89       12.84      1.57 o 
   3  14  16        0.96        1.52      1.43 o 
   4  14  16        3.33        2.06      1.37 o 
   1  15  16        3.77        4.05      1.04 o 
   2  15  16        0.01        0.52      1.98 o 
   0  16  16        0.46        0.55      1.59 o 
   1  16  16       44.29       44.30      2.30 o 
   2  16  16        0.09        0.12      1.64 o 
   1  17  16        6.33        9.19      1.66 o 
   2  17  16       10.45       12.70      1.86 o 
   1   1  17       10.61        9.66      1.38 o 
   2   1  17       85.30       77.34      3.05 o 
   3   1  17      118.35      118.10      2.81 o 
   4   1  17      182.46      176.68      3.89 o 
   5   1  17       15.22       13.22      1.12 o 
   6   1  17        4.38        3.92      0.91 o 
   0   2  17       37.65       40.09      5.38 o 
   1   2  17      554.47      519.65      9.06 o 
   2   2  17       77.79       71.79      3.30 o 
   3   2  17      284.26      257.49      6.47 o 
   4   2  17       19.10       24.05      1.31 o 
   5   2  17        2.08        0.87      1.04 o 
   6   2  17       23.65       23.89      1.41 o 
   1   3  17      102.32      104.01      3.36 o 
   2   3  17        0.01       -0.75      1.68 o 
   3   3  17       87.84       92.26      2.65 o 
   4   3  17      286.07      289.83      4.24 o 
   5   3  17       21.55       18.50      1.34 o 
   6   3  17        1.08        2.86      0.86 o 
   0   4  17      479.30      455.40     11.46 o 
   1   4  17        6.58        7.50      1.64 o 
   2   4  17       75.70       64.69      2.57 o 
   3   4  17        8.73        7.53      1.72 o 
   4   4  17        1.31        0.04      1.29 o 
   5   4  17      119.99      116.69      2.82 o 
   6   4  17       12.54       18.48      1.39 o 
   1   5  17      400.98      405.79      8.78 o 
   2   5  17       61.51       60.10      1.82 o 
   3   5  17      322.63      330.47      7.20 o 
   4   5  17        0.03        0.61      1.23 o 
   5   5  17        6.03        7.17      1.11 o 
   6   5  17        3.83        3.84      0.94 o 
   0   6  17       53.38       56.62      3.96 o 
   1   6  17      458.04      483.93     10.59 o 
   2   6  17      870.84      834.90     13.66 o 
   3   6  17      859.39      881.63     16.93 o 
   4   6  17      181.40      186.49      3.94 o 
   5   6  17       25.79       20.84      1.29 o 
   6   6  17       19.22       14.47      4.02 o 
   1   7  17      617.50      608.42     10.67 o 
   2   7  17     1326.19     1312.27     24.62 o 
   3   7  17      160.57      187.26      5.20 o 
   4   7  17        1.25        1.37      1.31 o 
   5   7  17        4.67        3.56      1.24 o 
   6   7  17       80.66       80.76      4.52 o 
   0   8  17       99.78       95.60      3.14 o 
   1   8  17      169.33      169.01      5.01 o 
   2   8  17        0.95        2.00      1.58 o 
   3   8  17      525.64      528.68     11.27 o 
   4   8  17      358.08      361.62      9.11 o 
   5   8  17        1.05        1.41      2.24 o 
   6   8  17        5.11        4.10      1.76 o 
   1   9  17      414.49      402.12      6.87 o 
   2   9  17       18.35       17.45      1.68 o 
   3   9  17       57.69       63.89      2.59 o 
   4   9  17      128.11      136.94      4.88 o 
   5   9  17       21.00       24.92      1.69 o 
   0  10  17        0.63        1.53      2.30 o 
   1  10  17        0.05       -0.09      1.66 o 
   2  10  17       20.86       15.31      1.59 o 
   3  10  17       34.05       35.42      2.38 o 
   4  10  17       55.00       59.37      2.71 o 
   5  10  17       65.66       64.73      3.09 o 
   1  11  17       15.69       21.32      2.23 o 
   2  11  17       53.06       50.50      2.34 o 
   3  11  17       29.32       27.06      1.84 o 
   4  11  17       37.20       38.56      2.24 o 
   5  11  17        2.96        1.76      1.23 o 
   0  12  17      428.65      423.89     19.52 o 
   1  12  17       82.90       74.53      3.07 o 
   2  12  17        2.69        2.46      1.28 o 
   3  12  17        8.93        5.22      1.52 o 
   4  12  17        3.37        3.01      1.32 o 
   5  12  17       34.50       28.03      1.71 o 
   1  13  17       46.46       42.82      2.09 o 
   2  13  17       85.29       78.85     11.25 o 
   3  13  17        3.26        3.20      1.39 o 
   4  13  17        3.64        3.04      1.31 o 
   0  14  17       29.21       30.72      2.47 o 
   1  14  17        0.69        0.72      1.26 o 
   2  14  17       28.49       24.87      2.09 o 
   3  14  17        1.73       -0.96      1.47 o 
   1  15  17        0.07        0.33      1.48 o 
   2  15  17       12.35       17.60      2.39 o 
   0  16  17        9.98        4.06      1.45 o 
   1  16  17       18.07       16.47      1.66 o 
   2  16  17       27.37       25.24      2.54 o 
   1  17  17       14.74       14.29      1.53 o 
   0   0  18       74.77       57.00      4.61 o 
   1   0  18      720.72      644.83     15.67 o 
   2   0  18      471.84      484.94     21.13 o 
   3   0  18        6.86        7.37      1.48 o 
   4   0  18       58.51       63.80      2.74 o 
   5   0  18        3.75        2.75      1.35 o 
   6   0  18       12.31       14.01      1.74 o 
   1   1  18        5.56        6.63      1.45 o 
   2   1  18      707.53      674.99     14.80 o 
   3   1  18      237.84      222.99      3.68 o 
   4   1  18      113.74      124.08      3.47 o 
   5   1  18        8.71        8.27      1.06 o 
   6   1  18        3.08        3.00      0.96 o 
   0   2  18      609.93      574.36     15.86 o 
   1   2  18       81.75       79.99      2.43 o 
   2   2  18      425.45      410.22     12.05 o 
   3   2  18      205.64      210.28      5.27 o 
   4   2  18       20.82       17.41      1.26 o 
   5   2  18        5.30        3.03      1.01 o 
   6   2  18       92.95       81.77      4.86 o 
   1   3  18      485.09      495.42     10.44 o 
   2   3  18      218.97      240.31      5.52 o 
   3   3  18      323.08      332.13      6.72 o 
   4   3  18      308.67      323.77      6.65 o 
   5   3  18        7.84        8.55      1.15 o 
   6   3  18        0.20        0.60      0.79 o 
   0   4  18     1290.65     1282.16     33.80 o 
   1   4  18       64.14       58.15      2.56 o 
   2   4  18        9.87       10.28      1.32 o 
   3   4  18       42.37       37.56      2.06 o 
   4   4  18      145.16      158.88      3.98 o 
   5   4  18      142.69      120.73      5.88 o 
   6   4  18       57.44       45.15      3.22 o 
   1   5  18        7.43        5.53      1.59 o 
   2   5  18      213.26      220.97      4.07 o 
   3   5  18       56.70       57.38      2.53 o 
   4   5  18      126.61      126.88      2.69 o 
   5   5  18        6.21        6.75      1.08 o 
   6   5  18        6.73        4.03      1.04 o 
   0   6  18      559.51      541.89     10.68 o 
   1   6  18        0.17        5.26      1.39 o 
   2   6  18       98.29      113.37      3.40 o 
   3   6  18       62.90       67.07      2.40 o 
   4   6  18      265.78      272.20      9.26 o 
   5   6  18       11.02       10.82      1.38 o 
   6   6  18       10.27       10.77      1.95 o 
   1   7  18      108.75      100.22      2.60 o 
   2   7  18       38.69       30.90      1.81 o 
   3   7  18        1.33        4.82      1.41 o 
   4   7  18      172.42      180.00      8.01 o 
   5   7  18        0.02        0.72      1.14 o 
   6   7  18        8.18        6.11      1.06 o 
   0   8  18      178.82      176.97      4.53 o 
   1   8  18       42.30       42.73      1.82 o 
   2   8  18       20.57       19.16      1.83 o 
   3   8  18       85.12       97.93      4.12 o 
   4   8  18      277.96      259.02     18.50 o 
   5   8  18        1.57        1.08      1.24 o 
   6   8  18        7.69        3.03      1.02 o 
   1   9  18       71.04       65.96      3.17 o 
   2   9  18      237.07      237.60      5.61 o 
   3   9  18      207.56      200.37      7.50 o 
   4   9  18       29.25       35.26      2.67 o 
   5   9  18        0.03       -0.91      1.21 o 
   0  10  18      856.22      867.56     18.54 o 
   1  10  18      291.52      297.48      6.09 o 
   2  10  18       87.87       85.56      2.49 o 
   3  10  18       35.90       36.71      1.88 o 
   4  10  18      288.46      320.08      9.06 o 
   5  10  18       12.97        7.16      1.31 o 
   1  11  18       59.50       64.72      3.34 o 
   2  11  18       25.50       25.84      2.00 o 
   3  11  18      228.06      233.05      9.44 o 
   4  11  18       31.60       35.20      2.10 o 
   5  11  18        6.38        3.64      1.22 o 
   0  12  18      355.42      370.89     11.65 o 
   1  12  18        0.02       -0.87      1.81 o 
   2  12  18       34.69       35.62      1.92 o 
   3  12  18       29.15       33.83      2.49 o 
   4  12  18        3.65        2.35      1.40 o 
   1  13  18       44.74       46.21      2.07 o 
   2  13  18       60.72       49.83      7.44 o 
   3  13  18        5.09        7.12      1.42 o 
   4  13  18       52.33       45.94      2.53 o 
   0  14  18       21.11       21.66      2.19 o 
   1  14  18        0.20        0.29      1.00 o 
   2  14  18       54.05       55.03      4.21 o 
   3  14  18        2.16        0.14      1.47 o 
   1  15  18        0.02        2.06      2.13 o 
   2  15  18       68.73       73.07      4.13 o 
   0  16  18       26.44       20.93      3.94 o 
   1  16  18        9.03       10.45      1.46 o 
   2  16  18        0.02        1.30      1.77 o 
   1   1  19        0.02        0.72      1.53 o 
   2   1  19       23.51       26.08      2.14 o 
   3   1  19        0.17        0.34      1.12 o 
   4   1  19       22.41       25.15      1.31 o 
   5   1  19        0.02        0.91      0.93 o 
   6   1  19        4.83        5.11      1.07 o 
   0   2  19      115.16       84.35      4.05 o 
   1   2  19      244.76      257.09      7.02 o 
   2   2  19      296.75      277.12      6.07 o 
   3   2  19       61.28       62.97      1.81 o 
   4   2  19        9.51        6.82      1.20 o 
   5   2  19       10.50       12.79      1.15 o 
   6   2  19        0.36        0.63      0.80 o 
   1   3  19      412.65      399.43      7.90 o 
   2   3  19      147.45      151.07      3.37 o 
   3   3  19      209.86      213.86      4.87 o 
   4   3  19      229.78      233.60      7.26 o 
   5   3  19       25.54       25.90      1.54 o 
   6   3  19       30.03       24.44      1.52 o 
   0   4  19        4.82        4.70      2.06 o 
   1   4  19       47.54       45.92      1.98 o 
   2   4  19      256.64      251.69      4.53 o 
   3   4  19      124.34      126.84      3.42 o 
   4   4  19        0.30        0.59      0.99 o 
   5   4  19        0.67        0.55      1.07 o 
   6   4  19       78.80       67.34      3.99 o 
   1   5  19      223.17      257.11      5.11 o 
   2   5  19       85.16       77.14      2.10 o 
   3   5  19      149.24      144.48      3.68 o 
   4   5  19      521.05      535.21     10.22 o 
   5   5  19        0.21        0.15      1.95 o 
   6   5  19       27.38       31.02      3.33 o 
   0   6  19       84.54       91.08      3.13 o 
   1   6  19      440.94      410.65      9.96 o 
   2   6  19      270.79      283.84      4.97 o 
   3   6  19       78.04       68.22      2.42 o 
   4   6  19       44.76       51.21      2.15 o 
   5   6  19       13.65       12.57      1.39 o 
   1   7  19       74.72       79.87      2.18 o 
   2   7  19      333.87      330.37      6.46 o 
   3   7  19       16.19       17.26      1.62 o 
   4   7  19       58.93       55.66      3.07 o 
   5   7  19        2.28        1.36      1.28 o 
   0   8  19        9.93        8.75      1.89 o 
   1   8  19      137.18      131.11      2.84 o 
   2   8  19       23.90       26.08      1.78 o 
   3   8  19        1.31        1.77      1.49 o 
   4   8  19      122.73      122.93      6.16 o 
   5   8  19       58.13       48.81      2.63 o 
   1   9  19      135.13      122.92      3.32 o 
   2   9  19       71.47       72.55      2.34 o 
   3   9  19        7.27        5.89      1.51 o 
   4   9  19       26.29       27.67      2.60 o 
   5   9  19        0.47        0.75      1.21 o 
   0  10  19        8.02        4.88      2.17 o 
   1  10  19       10.95        9.80      1.56 o 
   2  10  19       20.50       20.45      1.58 o 
   3  10  19      366.06      365.33      7.16 o 
   4  10  19       10.33        8.87      1.51 o 
   1  11  19      102.77      104.04      3.51 o 
   2  11  19      120.27      124.07      3.22 o 
   3  11  19      153.21      153.45      4.92 o 
   4  11  19       11.39       12.53      1.68 o 
   0  12  19       15.14        9.92      2.56 o 
   1  12  19       11.20       12.23      1.75 o 
   2  12  19       39.52       34.61      1.95 o 
   3  12  19        0.96        2.11      1.37 o 
   4  12  19        5.07        7.06      1.41 o 
   1  13  19        2.06        3.19      1.33 o 
   2  13  19        0.02        0.27      1.40 o 
   3  13  19        0.09       -0.16      1.40 o 
   4  13  19       12.61        7.13      1.45 o 
   0  14  19        2.19        3.00      2.61 o 
   1  14  19        0.20        0.40      0.91 o 
   2  14  19        0.60       -1.04      2.02 o 
   1  15  19       68.67       74.78      5.66 o 
   2  15  19        0.52        1.16      2.15 o 
   0  16  19        6.24        3.99      2.07 o 
   1  16  19        1.04        0.19      1.32 o 
   0   0  20      408.50      405.48     16.75 o 
   1   0  20        4.82        3.33      2.40 o 
   2   0  20      199.36      196.57      6.19 o 
   3   0  20      134.16      121.24      4.24 o 
   4   0  20      527.85      522.60     11.73 o 
   5   0  20      570.75      610.86     16.75 o 
   6   0  20       75.23       63.07      3.07 o 
   1   1  20      397.10      345.70      5.93 o 
   2   1  20       48.09       57.80      2.71 o 
   3   1  20      188.76      180.67      3.30 o 
   4   1  20       11.48       11.20      1.21 o 
   5   1  20       12.87       12.00      1.13 o 
   6   1  20        1.10        1.30      0.98 o 
   0   2  20       24.82       21.34      2.30 o 
   1   2  20      178.90      172.04      3.93 o 
   2   2  20      241.84      246.36      5.55 o 
   3   2  20       16.20       18.89      2.59 o 
   4   2  20       29.99       25.23      1.58 o 
   5   2  20       66.62       62.28      2.13 o 
   6   2  20       42.42       35.71      4.73 o 
   1   3  20      222.42      231.34      4.86 o 
   2   3  20      213.25      217.99      5.54 o 
   3   3  20      111.26      108.00      3.40 o 
   4   3  20       16.84       22.52      1.67 o 
   5   3  20        2.20        2.32      1.26 o 
   6   3  20       11.54        8.98      1.35 o 
   0   4  20      662.19      635.92     12.87 o 
   1   4  20      156.76      158.21      3.71 o 
   2   4  20      395.82      397.95      7.22 o 
   3   4  20       20.23       28.32      2.45 o 
   4   4  20        2.16        2.33      1.30 o 
   5   4  20      165.33      167.47      4.22 o 
   6   4  20        3.85        4.06      1.21 o 
   1   5  20      288.45      292.46      5.34 o 
   2   5  20      157.75      165.07      3.32 o 
   3   5  20       38.50       38.74      1.98 o 
   4   5  20        0.00        2.00      1.36 o 
   5   5  20        3.67        5.58      1.35 o 
   6   5  20       17.03       10.83      1.33 o 
   0   6  20       47.20       68.58      2.78 o 
   1   6  20      406.62      397.36      8.62 o 
   2   6  20       10.84       12.74      1.20 o 
   3   6  20       40.57       36.44      1.92 o 
   4   6  20       54.98       57.96      2.22 o 
   5   6  20       80.61       73.60      3.53 o 
   1   7  20       50.63       48.23      1.87 o 
   2   7  20        9.14       10.50      1.56 o 
   3   7  20      193.45      193.60      4.53 o 
   4   7  20       74.56       75.34      2.62 o 
   5   7  20        0.25        1.53      1.28 o 
   0   8  20      157.12      136.62      4.38 o 
   1   8  20        7.32        7.88      1.30 o 
   2   8  20       11.94        8.40      1.55 o 
   3   8  20        0.15       -0.37      1.45 o 
   4   8  20        1.56        1.03      1.25 o 
   5   8  20       21.13       19.97      1.72 o 
   1   9  20        9.52       11.93      1.60 o 
   2   9  20      250.34      257.48      5.98 o 
   3   9  20       78.65       65.21      2.56 o 
   4   9  20        6.15        5.72      1.35 o 
   5   9  20        1.70        1.15      1.26 o 
   0  10  20      125.00      161.02      6.52 o 
   1  10  20       20.72       23.32      1.70 o 
   2  10  20       13.01       13.47      1.46 o 
   3  10  20        1.41        4.77      1.50 o 
   4  10  20       28.04       25.07      2.13 o 
   1  11  20      177.79      194.50      6.24 o 
   2  11  20      233.19      229.73      7.84 o 
   3  11  20       14.17       13.36      1.58 o 
   4  11  20       30.75       25.81      1.98 o 
   0  12  20       79.98       97.17      6.13 o 
   1  12  20       61.95       64.68      2.69 o 
   2  12  20       23.43       22.50      1.72 o 
   3  12  20        1.83        0.46      1.44 o 
   4  12  20        3.61        1.65      1.42 o 
   1  13  20       23.59       24.02      1.54 o 
   2  13  20        9.04        6.05      2.99 o 
   3  13  20        4.17        3.86      1.43 o 
   0  14  20      151.83      154.45      5.84 o 
   1  14  20        8.30       13.03      2.47 o 
   2  14  20       10.77        5.22      2.60 o 
   1  15  20       17.54       22.28      2.15 o 
   2  15  20        5.77        7.60      2.05 o 
   1   1  21      828.00      799.91     12.37 o 
   2   1  21      478.07      448.14      7.73 o 
   3   1  21      383.11      415.75      7.03 o 
   4   1  21       20.56       19.31      1.46 o 
   5   1  21        1.46        2.94      1.07 o 
   6   1  21        0.27       -0.30      1.27 o 
   0   2  21       48.75       52.92      4.52 o 
   1   2  21        0.07        0.84      1.72 o 
   2   2  21        0.91        0.55      1.55 o 
   3   2  21      790.72      813.77     13.44 o 
   4   2  21       69.52       74.31      2.35 o 
   5   2  21      156.26      166.18      4.64 o 
   6   2  21       12.05       11.06      1.47 o 
   1   3  21      951.59      929.85     15.53 o 
   2   3  21      739.11      715.26     13.48 o 
   3   3  21      550.37      579.24     10.79 o 
   4   3  21       91.26       83.41      3.70 o 
   5   3  21        0.79        2.02      0.99 o 
   6   3  21        0.27        0.06      1.18 o 
   0   4  21       95.37       86.33      3.11 o 
   1   4  21      222.53      216.57      4.64 o 
   2   4  21       31.10       22.86      1.66 o 
   3   4  21      947.71      967.21     17.31 o 
   4   4  21        0.28       -0.17      1.32 o 
   5   4  21      246.82      267.45     10.06 o 
   1   5  21     1427.66     1329.89     21.76 o 
   2   5  21       81.86       78.97      2.38 o 
   3   5  21      122.87      125.57      3.40 o 
   4   5  21        4.55        5.24      1.56 o 
   5   5  21      150.31      158.35      6.34 o 
   0   6  21      912.17      824.91     15.51 o 
   1   6  21        1.59       -0.86      1.31 o 
   2   6  21       75.93       77.45      3.07 o 
   3   6  21      378.50      380.84      7.46 o 
   4   6  21      105.55      102.06      6.54 o 
   5   6  21       83.77       63.11      3.16 o 
   1   7  21      128.12      113.53      2.61 o 
   2   7  21        0.10        0.20      1.79 o 
   3   7  21       79.26       84.89      3.23 o 
   4   7  21        0.77        2.70      1.34 o 
   5   7  21       95.13      121.67      5.02 o 
   0   8  21      586.84      612.14     13.51 o 
   1   8  21       44.69       45.47      1.77 o 
   2   8  21       13.09       10.75      1.91 o 
   3   8  21       90.68       91.29      3.16 o 
   4   8  21        3.66        1.59      1.26 o 
   5   8  21       48.83       44.23      2.40 o 
   1   9  21       47.89       48.34      2.52 o 
   2   9  21      115.93      119.14      3.69 o 
   3   9  21       17.41       21.02      1.78 o 
   4   9  21       90.57       78.63     11.92 o 
   0  10  21       78.85       95.04      4.80 o 
   1  10  21       13.64       15.93      1.55 o 
   2  10  21       31.40       32.61      1.93 o 
   3  10  21        0.37        1.79      1.37 o 
   4  10  21       14.03       10.57      1.58 o 
   1  11  21        5.13        2.83      1.55 o 
   2  11  21        1.39        0.77      1.75 o 
   3  11  21       11.99       11.34      1.52 o 
   4  11  21        2.19        0.45      1.29 o 
   0  12  21        9.62       13.93      2.53 o 
   1  12  21       37.41       39.84      2.55 o 
   2  12  21        0.21        1.02      1.87 o 
   3  12  21       10.39        4.50      1.50 o 
   1  13  21       46.08       59.32      3.45 o 
   2  13  21        1.25        1.29      1.96 o 
   0  14  21       10.43        6.83      1.64 o 
   1  14  21        0.20        0.39      1.87 o 
   2  14  21        2.04        0.66      2.24 o 
   1  15  21        6.80        3.10      1.42 o 
   0   0  22        0.26       -1.06      3.49 o 
   1   0  22      491.49      464.77      9.55 o 
   2   0  22       65.88       70.98      2.97 o 
   3   0  22      319.45      316.52      7.50 o 
   4   0  22        1.49        1.73      1.99 o 
   5   0  22      209.23      206.77     11.61 o 
   1   1  22      970.66      927.90     12.26 o 
   2   1  22       19.14       16.89      1.49 o 
   3   1  22      648.27      672.90     12.69 o 
   4   1  22      246.80      259.04      4.87 o 
   5   1  22      172.62      167.01      5.16 o 
   0   2  22       84.71       92.56      4.99 o 
   1   2  22        8.39        6.47      1.61 o 
   2   2  22      294.99      293.80      6.99 o 
   3   2  22      227.07      240.95      5.98 o 
   4   2  22       26.49       31.65      1.66 o 
   5   2  22       92.07       80.30      4.20 o 
   1   3  22      171.80      147.25      3.62 o 
   2   3  22       19.61       20.09      1.74 o 
   3   3  22       27.90       26.71      1.85 o 
   4   3  22        1.68        1.88      1.38 o 
   5   3  22        0.36        0.82      1.13 o 
   0   4  22      195.21      195.99      9.75 o 
   1   4  22        7.16       11.40      1.63 o 
   2   4  22        1.10        0.09      1.43 o 
   3   4  22        0.66        2.00      1.45 o 
   4   4  22       26.49       31.03      1.95 o 
   5   4  22       78.12       72.73      6.14 o 
   1   5  22        0.75        1.30      1.48 o 
   2   5  22        4.01        3.16      1.31 o 
   3   5  22      151.73      160.84      3.97 o 
   4   5  22       41.08       37.83      2.03 o 
   5   5  22       24.72       17.85      1.77 o 
   0   6  22       14.88       18.83      2.01 o 
   1   6  22        1.04        1.85      1.30 o 
   2   6  22      311.69      328.86      7.43 o 
   3   6  22        0.00        1.20      1.42 o 
   4   6  22        0.12        0.44      1.32 o 
   5   6  22       53.15       46.02      2.51 o 
   1   7  22        9.97        5.65      1.28 o 
   2   7  22       12.93       13.60      1.98 o 
   3   7  22       65.43       64.96      2.31 o 
   4   7  22        6.94        6.02      1.35 o 
   5   7  22       31.07       28.28      1.96 o 
   0   8  22        0.67        0.36      1.78 o 
   1   8  22       39.57       44.35      2.02 o 
   2   8  22        0.60        0.67      1.60 o 
   3   8  22      163.86      151.61      4.42 o 
   4   8  22       11.48       13.25      1.54 o 
   1   9  22      393.23      389.55      7.27 o 
   2   9  22       20.59       15.48      1.73 o 
   3   9  22        3.37        4.01      1.45 o 
   4   9  22        2.64        0.79      1.28 o 
   0  10  22       74.99       71.28      5.82 o 
   1  10  22        0.28        1.98      1.56 o 
   2  10  22        4.12        3.48      1.76 o 
   3  10  22       31.60       30.79      2.92 o 
   4  10  22        1.10        1.28      1.41 o 
   1  11  22       25.36       16.09      1.86 o 
   2  11  22       23.41       25.75      2.03 o 
   3  11  22        0.15        0.65      1.48 o 
   0  12  22        9.77       11.07      4.45 o 
   1  12  22        2.39        5.84      1.86 o 
   2  12  22       90.04       95.28      5.77 o 
   3  12  22        0.84        1.64      2.19 o 
   1  13  22       44.08       46.78      3.23 o 
   2  13  22       89.83       75.62      3.16 o 
   0  14  22       86.46       87.65      3.46 o 
   1  14  22       11.74       13.37      1.99 o 
   1   1  23       88.79       77.96      2.14 o 
   2   1  23       42.69       43.77      1.84 o 
   3   1  23        3.56        4.67      1.25 o 
   4   1  23       13.77       17.90      1.79 o 
   5   1  23        2.65        3.18      1.28 o 
   0   2  23      121.06      108.27      5.46 o 
   1   2  23      623.41      597.72      9.65 o 
   2   2  23        8.54        5.92      1.34 o 
   3   2  23      638.34      652.02     12.28 o 
   4   2  23        6.93        7.33      1.27 o 
   5   2  23      142.75      150.24      4.62 o 
   1   3  23     1071.96     1033.53     17.13 o 
   2   3  23       62.88       63.63      2.57 o 
   3   3  23       16.67       17.68      2.11 o 
   4   3  23        0.05        0.16      1.37 o 
   5   3  23       12.13        9.87      1.20 o 
   0   4  23       44.07       49.15      2.55 o 
   1   4  23      813.89      804.17     13.55 o 
   2   4  23        8.35        6.63      1.43 o 
   3   4  23      647.15      660.00     12.06 o 
   4   4  23       62.23       58.86      2.44 o 
   5   4  23       61.76       52.85      2.80 o 
   1   5  23     1719.72     1654.49     23.88 o 
   2   5  23       27.99       31.61      2.57 o 
   3   5  23       14.64       11.48      1.87 o 
   4   5  23       46.58       46.11      2.17 o 
   5   5  23        1.15        0.85      1.46 o 
   0   6  23      359.92      370.63      7.70 o 
   1   6  23      111.18      104.31      3.04 o 
   2   6  23      167.97      178.69      4.80 o 
   3   6  23      173.91      167.59      5.31 o 
   4   6  23        4.23        3.70      1.32 o 
   5   6  23      142.34      149.25      7.13 o 
   1   7  23      740.25      726.32     11.07 o 
   2   7  23       95.17       98.09      3.36 o 
   3   7  23       99.88       99.07      2.98 o 
   4   7  23        0.90        0.79      1.38 o 
   0   8  23       19.50       28.25      2.15 o 
   1   8  23       52.04       50.89      2.63 o 
   2   8  23        1.34        1.19      1.49 o 
   3   8  23       47.49       52.79      2.39 o 
   4   8  23       16.57       12.63      1.51 o 
   1   9  23       61.06       67.76      2.18 o 
   2   9  23       13.16       11.81      1.61 o 
   3   9  23        0.13        1.40      1.36 o 
   4   9  23       15.59       10.22      1.44 o 
   0  10  23       73.72       73.80      4.01 o 
   1  10  23        4.57        6.60      1.71 o 
   2  10  23        1.57        2.96      1.70 o 
   3  10  23      130.90      132.25      8.26 o 
   1  11  23       36.55       47.35      2.61 o 
   2  11  23       39.00       33.03      3.65 o 
   3  11  23       33.62       33.36      3.16 o 
   0  12  23       56.90       50.08      4.43 o 
   1  12  23       27.04       34.63      1.83 o 
   2  12  23        8.46        9.29      2.64 o 
   1  13  23        2.89        6.00      1.55 o 
   0   0  24       11.52       12.46      4.02 o 
   1   0  24       40.39       38.66      2.25 o 
   2   0  24       35.69       31.60      2.14 o 
   3   0  24        0.06        0.23      2.17 o 
   4   0  24       81.52       76.25      3.85 o 
   5   0  24      116.77      122.18      6.25 o 
   1   1  24      263.85      251.13      4.31 o 
   2   1  24       40.40       39.69      1.67 o 
   3   1  24      143.33      137.80      3.98 o 
   4   1  24       18.65       22.38      1.81 o 
   5   1  24       71.20       68.61      3.02 o 
   0   2  24       99.21       91.03      3.52 o 
   1   2  24        1.77        2.53      1.28 o 
   2   2  24       19.58       21.34      1.70 o 
   3   2  24        1.74        1.91      1.15 o 
   4   2  24        1.45        1.28      1.45 o 
   5   2  24      172.11      184.66      4.66 o 
   1   3  24       14.63       16.05      1.53 o 
   2   3  24       85.88       97.56      2.49 o 
   3   3  24       50.59       55.85      2.10 o 
   4   3  24        6.02        5.62      1.61 o 
   5   3  24        1.35        2.56      1.53 o 
   0   4  24      144.59      146.97      4.97 o 
   1   4  24      294.60      312.34      6.16 o 
   2   4  24        1.63        2.17      1.93 o 
   3   4  24      162.21      167.85      4.00 o 
   4   4  24        0.06        1.34      1.16 o 
   5   4  24        1.89        1.78     13.51 o 
   1   5  24      157.74      174.33      3.54 o 
   2   5  24        0.16        1.67      1.90 o 
   3   5  24        3.23        3.37      1.31 o 
   4   5  24       12.05        8.51      2.15 o 
   0   6  24        8.17        5.48      1.91 o 
   1   6  24        6.60        8.32      1.33 o 
   2   6  24        3.10        2.60      2.07 o 
   3   6  24       13.18       10.23      1.38 o 
   4   6  24       40.68       38.91      4.72 o 
   1   7  24        5.11        1.98      1.12 o 
   2   7  24      123.31      123.85      4.24 o 
   3   7  24       96.29      108.38      4.69 o 
   4   7  24        7.38        2.59      1.37 o 
   0   8  24       51.73       50.88      2.45 o 
   1   8  24       10.07        8.05      1.39 o 
   2   8  24        0.22        0.86      1.43 o 
   3   8  24       13.10       10.09      2.23 o 
   4   8  24        2.40        2.08      1.30 o 
   1   9  24       16.88       11.91      1.39 o 
   2   9  24        3.45        2.57      1.40 o 
   3   9  24        4.67        3.55      2.55 o 
   0  10  24      219.55      210.68     11.55 o 
   1  10  24       48.62       44.82      2.27 o 
   2  10  24        9.28        4.21      2.67 o 
   3  10  24       30.82       17.63      2.68 o 
   1  11  24        4.05        6.84      2.66 o 
   2  11  24        0.16        1.17      2.36 o 
   1  12  24       17.28       21.22      3.13 o 
   2  12  24       18.34       20.14      2.81 o 
   1  13  24        0.01       -0.02      1.55 o 
   1   1  25      102.80       96.70      2.35 o 
   2   1  25       26.29       23.18      1.36 o 
   3   1  25       12.28       10.27      1.56 o 
   4   1  25        3.26        8.10      3.23 o 
   5   1  25       19.52       21.31      2.25 o 
   0   2  25       83.50       67.22      2.76 o 
   1   2  25       17.60       20.42      1.53 o 
   2   2  25       24.97       29.83      1.42 o 
   3   2  25       96.28      102.92      3.28 o 
   4   2  25        3.73        4.30      2.39 o 
   1   3  25      859.11      831.01     14.69 o 
   2   3  25      107.49      107.91      2.38 o 
   3   3  25        3.85        3.79      1.48 o 
   4   3  25       41.84       45.43      4.06 o 
   0   4  25      247.37      233.32      5.43 o 
   1   4  25        0.17        0.14      1.32 o 
   2   4  25      111.37      117.38      3.01 o 
   3   4  25      197.63      206.15      4.68 o 
   4   4  25       19.05       18.64      2.58 o 
   1   5  25       16.25       17.22      1.52 o 
   2   5  25        0.03       -0.76      1.43 o 
   3   5  25        6.74        5.12      1.21 o 
   4   5  25        1.26        1.40      1.49 o 
   0   6  25        2.83        8.98      3.49 o 
   1   6  25        5.27        4.80      1.19 o 
   2   6  25        3.38        1.70      1.60 o 
   3   6  25       71.68       70.03      4.90 o 
   4   6  25       16.30       13.29      1.63 o 
   1   7  25       51.71       55.69      2.15 o 
   2   7  25       14.82       15.87      1.77 o 
   3   7  25       39.88       39.69      3.66 o 
   4   7  25        0.22        0.36      1.45 o 
   0   8  25       45.03       50.01      2.30 o 
   1   8  25        0.13       -0.41      1.23 o 
   2   8  25       38.49       44.11      2.09 o 
   3   8  25        0.10        0.31      1.08 o 
   1   9  25       15.69       18.05      1.87 o 
   2   9  25        5.73        4.84      2.53 o 
   3   9  25        5.83        6.39      2.51 o 
   0  10  25       62.00       85.96      4.00 o 
   1  10  25       55.67       72.99      5.00 o 
   2  10  25       10.04        8.82      2.62 o 
   1  11  25      281.11      331.93     14.71 o 
   2  11  25       33.87       34.76      2.92 o 
   0  12  25       32.96       36.87      2.18 o 
   1  12  25       34.50       31.71      3.22 o 
   0   0  26       53.52       56.06      3.54 o 
   1   0  26       77.14       68.27      2.92 o 
   2   0  26       66.95       66.84      2.59 o 
   3   0  26        4.25        1.94      1.90 o 
   4   0  26        0.00        1.93      2.12 o 
   1   1  26       73.87       67.93      2.05 o 
   2   1  26      218.29      218.72      3.92 o 
   3   1  26        4.16        3.31      1.40 o 
   4   1  26        0.04        1.08      1.45 o 
   0   2  26       29.48       23.11      3.01 o 
   1   2  26        8.98        7.19      1.24 o 
   2   2  26        7.47        5.55      1.08 o 
   3   2  26        2.40        1.09      1.70 o 
   4   2  26       22.69       19.88      1.81 o 
   1   3  26       40.59       51.47      2.12 o 
   2   3  26       78.02       92.38      2.62 o 
   3   3  26       24.50       26.66      1.83 o 
   4   3  26       10.12        9.81      1.55 o 
   0   4  26       86.29      114.30      8.01 o 
   1   4  26       16.36       17.56      1.29 o 
   2   4  26        1.60        2.07      1.19 o 
   3   4  26        1.60        0.76      1.43 o 
   4   4  26        8.87        6.61      2.26 o 
   1   5  26       28.24       32.17      1.39 o 
   2   5  26       44.10       48.98      1.87 o 
   3   5  26        4.60        1.48      1.68 o 
   4   5  26        2.97        2.21      1.85 o 
   0   6  26       59.28       53.51      3.07 o 
   1   6  26       59.35       59.35      2.27 o 
   2   6  26        2.13        1.76      1.09 o 
   3   6  26       23.63       31.13      2.29 o 
   4   6  26        6.95        4.97      1.90 o 
   1   7  26       23.74       23.69      1.63 o 
   2   7  26        3.90        4.33      1.09 o 
   3   7  26        0.41        1.15      1.35 o 
   0   8  26       89.88       94.19      5.54 o 
   1   8  26        0.02        1.70      1.33 o 
   2   8  26        3.84        5.35      1.52 o 
   3   8  26        0.03        1.59      1.50 o 
   1   9  26       15.05       16.86      3.08 o 
   2   9  26        0.45        1.04      2.32 o 
   0  10  26      145.91      157.97      8.22 o 
   1  10  26        0.87        0.77      2.32 o 
   2  10  26       15.80       18.23      1.49 o 
   1  11  26       30.68       27.29      3.05 o 
   1   1  27        2.77        4.12      1.18 o 
   2   1  27       10.12        9.12      0.95 o 
   3   1  27        6.50        6.35      1.87 o 
   4   1  27        1.51        0.84      1.36 o 
   0   2  27      140.19      139.64      3.60 o 
   1   2  27        0.15        1.59      1.07 o 
   2   2  27        3.86        4.57      1.17 o 
   3   2  27       13.08       14.98      1.90 o 
   4   2  27       29.75       22.03      2.54 o 
   1   3  27       70.72       76.64      1.88 o 
   2   3  27        1.91        0.98      1.10 o 
   3   3  27       75.13       80.09      4.01 o 
   4   3  27        0.33        0.86      1.33 o 
   0   4  27        6.51        9.56      1.77 o 
   1   4  27       45.69       44.92      2.07 o 
   2   4  27       28.49       24.89      1.58 o 
   3   4  27        3.47        3.04      2.21 o 
   1   5  27       22.91       21.47      1.24 o 
   2   5  27       19.59       22.72      1.41 o 
   3   5  27       10.39        9.88      2.39 o 
   0   6  27      139.15      128.18      8.61 o 
   1   6  27        0.64        0.58      1.16 o 
   2   6  27        7.36       10.34      1.90 o 
   3   6  27        0.31        0.06      1.58 o 
   1   7  27        0.73        0.48      1.19 o 
   2   7  27        6.64        6.44      1.23 o 
   3   7  27       17.35       13.92      2.81 o 
   0   8  27        9.80        5.10      2.91 o 
   1   8  27       43.77       48.62      5.07 o 
   2   8  27        0.19        1.03      1.58 o 
   1   9  27        1.67        0.66      1.59 o 
   2   9  27       10.61       13.09      1.69 o 
   0  10  27       33.02       32.16      3.50 o 
   1  10  27        0.45        1.18      1.47 o 
   0   0  28      768.08      780.26     53.38 o 
   1   0  28       11.40        6.86      1.76 o 
   2   0  28       66.06       64.55      3.49 o 
   3   0  28       43.43       39.35      3.25 o 
   1   1  28       48.19       50.19      2.18 o 
   2   1  28        4.48        1.78      0.99 o 
   3   1  28        0.53        0.45      1.48 o 
   0   2  28       61.38       83.61      3.58 o 
   1   2  28        6.83        8.39      1.10 o 
   2   2  28        0.11        1.29      1.03 o 
   3   2  28        4.89        4.26      1.54 o 
   1   3  28        7.79        7.76      1.05 o 
   2   3  28        0.15        0.93      1.11 o 
   3   3  28        1.53        1.06      1.46 o 
   0   4  28       76.31       88.88      5.95 o 
   1   4  28        3.98        2.15      0.96 o 
   2   4  28       30.64       41.09      1.63 o 
   3   4  28        8.05        4.04      1.48 o 
   1   5  28       12.01       13.60      1.52 o 
   2   5  28        2.88        2.96      1.04 o 
   3   5  28       28.57       25.03      3.62 o 
   0   6  28        2.16        4.20      1.28 o 
   1   6  28        4.01        4.40      1.27 o 
   2   6  28       10.94       12.76      1.22 o 
   1   7  28        1.05        0.89      1.14 o 
   2   7  28        0.40       -0.13      0.98 o 
   0   8  28       69.10       75.44      5.06 o 
   1   8  28       14.53       11.97      1.60 o 
   1   9  28        1.22       -0.46      1.39 o 
   1   1  29       71.29       89.42      2.33 o 
   2   1  29        0.01       -0.36      1.64 o 
   3   1  29       17.56       14.91      2.38 o 
   0   2  29       13.60       16.00      1.95 o 
   1   2  29       10.07       10.28      1.20 o 
   2   2  29        0.09       -0.28      1.65 o 
   3   2  29        0.11        0.21      1.39 o 
   1   3  29       25.82       32.02      4.70 o 
   2   3  29        0.52        1.61      1.51 o 
   0   4  29        6.85       11.78      1.57 o 
   1   4  29        9.89       11.05      1.35 o 
   2   4  29        0.04       -0.58      1.60 o 
   1   5  29        7.44        7.03      1.20 o 
   2   5  29        3.94        1.93      1.73 o 
   0   6  29        1.83       -0.60      2.35 o 
   1   6  29        0.71        0.44      1.40 o 
   2   6  29        1.85        2.31      1.35 o 
   1   7  29       10.43        7.92      1.46 o 
   0   0  30      166.81      228.65      8.23 o 
   1   0  30       21.72       22.56      1.55 o 
   2   0  30       43.18       39.96      3.17 o 
   1   1  30      154.59      201.28      5.12 o 
   2   1  30       26.72       26.84      2.02 o 
   0   2  30       23.45       32.69      2.81 o 
   1   2  30       29.60       29.73      1.49 o 
   2   2  30       19.52       18.31      4.31 o 
   1   3  30       47.81       53.12      2.04 o 
   2   3  30       16.98       20.57      3.80 o 
   0   4  30        7.34        1.50      1.09 o 
   1   4  30       11.83       10.80      1.64 o 
   1   5  30       12.59       15.43      1.23 o 
   0   6  30        2.88        1.73      1.98 o 
   1   1  31       53.24       52.49      2.91 o 
   0   2  31      116.32      142.25      3.68 o 
   1   2  31       10.90       13.08      1.48 o 
                                                 
